# Supplementary material for: Dynamics of cortical contrast adaptation predict perception of signals in noise
Source: Nat Commun. 2023 Aug 9;14:4817. doi: 10.1038/s41467-023-40477-6 (PMC10412650; doi:10.1038/s41467-023-40477-6)
Supplement: Supplementary file 3 — Source Data [file 41467_2023_40477_MOESM3_ESM.xlsx]

## Sheet: Fig 1e
	Discriminability
Target Level	Low Contrast	High Contrast
0	0.653753	0.655999
0.25	0.657327	0.657552
0.5	0.672706	0.661346
0.75	0.691152	0.670615
1	0.71436	0.673358
1.25	0.737485	0.6849
1.5	0.764438	0.69167
1.75	0.790469	0.70475
2	0.817143	0.714704
2.25	0.839247	0.725711
2.5	0.85382	0.743755
2.75	0.876349	0.756155
3	0.890464	0.764411

## Sheet: Fig 1f
	Discriminability
Time step	Low Contrast	High Contrast
-5	0.694553	0.842504
-4	0.691454	0.842336
-3	0.690778	0.840344
-2	0.69432	0.837681
-1	0.686568	0.838874
0	0.696818	0.841255
1	0.702052	0.743772
2	0.709186	0.752225
3	0.712797	0.748877
4	0.717171	0.754546
5	0.718706	0.751507
6	0.724015	0.74821
7	0.731655	0.748724
8	0.7352	0.749335
9	0.738995	0.749268
10	0.741358	0.744732
11	0.753067	0.738588
12	0.757945	0.741507
13	0.762966	0.73887
14	0.761457	0.738282
15	0.765096	0.740133
16	0.759001	0.734807
17	0.764061	0.735047
18	0.764745	0.73515
19	0.76434	0.726675
20	0.770513	0.730654
21	0.770145	0.725524
22	0.770853	0.728818
23	0.769321	0.72925
24	0.766965	0.730762
25	0.76643	0.731771
26	0.764438	0.725711
27	0.770047	0.728448
28	0.767849	0.727468
29	0.761605	0.728588
30	0.763068	0.724909
31	0.766944	0.729994
32	0.76668	0.727574
33	0.766747	0.730994
34	0.767642	0.731594
35	0.769272	0.727932
36	0.765627	0.727574
37	0.767793	0.725479
38	0.766614	0.727308
39	0.765653	0.727351
40	0.77205	0.735466
41	0.767241	0.73119
42	0.770643	0.730605
43	0.765099	0.731009
44	0.768091	0.72565
45	0.768892	0.72941
46	0.771193	0.726351
47	0.769741	0.728815
48	0.766259	0.728313
49	0.763226	0.728943
50	0.765192	0.731021

## Sheet: Fig 1g
	Gain
Time step	Low Contrast	High Contrast
1	0.436763	0.799551
2	0.451382	0.75672
3	0.46727	0.717407
4	0.485219	0.681035
5	0.505482	0.647854
6	0.528636	0.617144
7	0.55483	0.588798
8	0.585549	0.562762
9	0.6216	0.538809
10	0.664476	0.516905
11	0.716103	0.496531
12	0.779631	0.477726
13	0.786356	0.46974
14	0.792624	0.462678
15	0.798605	0.456649
16	0.804314	0.451317
17	0.809408	0.446597
18	0.814533	0.442415
19	0.819521	0.438887
20	0.824193	0.436067
21	0.828693	0.433787
22	0.832453	0.431685
23	0.834854	0.430041
24	0.836747	0.429007
25	0.837639	0.427976
26	0.838658	0.427115
27	0.839497	0.426351
28	0.840257	0.425874
29	0.841303	0.425385
30	0.841827	0.424956
31	0.841931	0.424619
32	0.842275	0.424451
33	0.842764	0.424197
34	0.842881	0.424062
35	0.843235	0.424193
36	0.843208	0.424064
37	0.843135	0.423915
38	0.843257	0.423832
39	0.843183	0.423644
40	0.843684	0.423685
41	0.843949	0.423851
42	0.844008	0.423815
43	0.844299	0.424
44	0.844335	0.423987
45	0.843983	0.423939
46	0.844406	0.423908
47	0.844266	0.423802
48	0.844338	0.423706
49	0.844703	0.423736
50	0.845196	0.423613

## Sheet: Fig 1h
	Model Prediction Value
Parameter	Low Contrast	High Contrast
threshold	1.5874	2.3217
slope	0.1078	0.0722
tau	12.4729	3.8918

## Sheet: Fig 2d
Time	True FR	Static LN	GC-LN	GC-GLM	Predicted Gain
0	9.37835	9.75896	17.1755	6.03769	0.806857
0.025	10.5915	9.84611	17.1822	6.35802	0.810561
0.05	11.2979	9.84802	16.8598	6.59433	0.816012
0.075	11.5437	9.7843	16.1338	6.84249	0.825457
0.1	11.0528	9.6592	15.5498	7.00828	0.837298
0.125	9.36109	9.48818	14.7818	7.05514	0.851316
0.15	7.16845	9.29848	13.8911	7.00276	0.867285
0.175	6.28273	9.20699	13.5212	7.10085	0.884979
0.2	6.07131	9.13324	13.2446	7.2142	0.904166
0.225	6.45363	9.05362	12.9305	7.28345	0.924613
0.25	6.81517	8.98788	12.6777	7.34759	0.946085
0.275	7.29087	8.92488	12.4505	7.39269	0.968342
0.3	7.04232	8.91644	12.3736	7.50648	0.991141
0.325	6.90924	8.88889	12.2693	7.57494	1.01424
0.35	7.06141	8.86998	12.1962	7.65352	1.03738
0.375	7.04296	8.89608	12.2928	7.80014	1.06032
0.4	6.90189	8.94774	12.4436	7.95997	1.08281
0.425	6.93022	8.95143	12.4554	8.03231	1.10458
0.45	6.93889	9.04225	12.764	8.27229	1.12537
0.475	7.14021	9.09349	12.9439	8.44009	1.14493
0.5	8.13911	9.11153	12.9811	8.54878	1.16301
0.525	9.18364	9.09492	12.9459	8.60204	1.17938
0.55	10.124	9.09141	12.9239	8.68639	1.19386
0.575	10.1897	9.05425	12.7711	8.7116	1.20629
0.6	10.2164	9.02863	12.6509	8.78449	1.21658
0.625	9.85637	9.02789	12.6388	8.92808	1.22469
0.65	9.56352	8.978	12.4788	8.97493	1.23063
0.675	9.08627	8.90587	12.2893	9.0061	1.23444
0.7	8.7223	8.90395	12.3125	9.24046	1.23623
0.725	7.99274	8.94406	12.4473	9.56407	1.23615
0.75	8.14482	9.03854	12.7283	10.0565	1.23441
0.775	8.42088	9.11225	12.9894	10.5173	1.23126
0.8	8.91386	9.06037	12.8249	10.6169	1.22699
0.825	9.41759	8.99005	12.6327	10.7133	1.22197
0.85	9.92571	8.94189	12.5005	10.8627	1.21659
0.875	10.0731	8.92101	12.4213	11.0369	1.2113
0.9	10.3726	8.9971	12.6606	11.4758	1.2066
0.925	10.247	9.04149	12.8096	11.781	1.20305
0.95	9.9411	8.99101	12.6325	11.715	1.20077
0.975	9.69328	9.02439	12.7427	11.8772	1.19963
1	9.78537	9.05478	12.8635	12.0375	1.19928
1.025	10.1652	9.05394	12.829	12.024	1.19928
1.05	10.9621	9.06288	12.853	12.0437	1.19928
1.075	11.4604	9.039	12.7704	11.9454	1.19928
1.1	11.0783	8.94055	12.4459	11.5946	1.19928
1.125	10.6457	8.87368	12.2129	11.331	1.19928
1.15	10.2242	8.89989	12.313	11.4402	1.19928
1.175	10.2263	8.99181	12.6253	11.8059	1.19928
1.2	10.933	9.07875	12.9147	12.1381	1.19928
1.225	11.821	9.19721	13.3305	12.5855	1.19928
1.25	11.6263	9.29523	13.679	12.9201	1.19928
1.275	11.1008	9.27363	13.5884	12.7942	1.19928
1.3	10.1762	9.18778	13.2611	12.4198	1.19928
1.325	9.17626	9.13822	13.057	12.19	1.19928
1.35	8.93307	9.05511	12.7406	11.8515	1.19928
1.375	9.24021	8.99251	12.5135	11.6254	1.19928
1.4	9.72725	8.99435	12.5153	11.6275	1.19928
1.425	10.5924	9.03917	12.6627	11.7711	1.19928
1.45	11.1014	9.07202	12.7936	11.867	1.2033
1.475	11.2407	9.08506	12.877	11.9306	1.20916
1.5	10.8695	9.06379	12.8444	11.8776	1.21579
1.525	10.3409	9.05459	12.8355	11.8509	1.22165
1.55	10.1394	9.09867	12.9763	11.9592	1.22568
1.575	10.151	9.13455	13.0683	12.0543	1.22568
1.6	9.75947	9.16306	13.139	12.1038	1.22568
1.625	10.3712	9.15099	13.1275	12.0675	1.22568
1.65	10.7344	9.09703	12.9641	11.9023	1.22568
1.675	11.119	9.05645	12.8318	11.7821	1.22568
1.7	11.7578	9.09981	12.973	11.9049	1.22568
1.725	12.4657	9.15207	13.1363	12.0528	1.22568
1.75	12.3084	9.17831	13.2022	12.1168	1.22568
1.775	12.3063	9.1781	13.2222	12.1302	1.22568
1.8	11.7636	9.13614	13.1155	12.0311	1.22568
1.825	11.0602	9.08625	12.9827	11.904	1.22568
1.85	10.6967	9.04065	12.837	11.763	1.22568
1.875	10.8155	9.07408	12.9165	11.8146	1.22568
1.9	11.2958	9.11432	13.0183	11.903	1.22568
1.925	12.2493	9.17346	13.1887	12.0677	1.22568
1.95	12.7301	9.18407	13.1979	12.103	1.22568
1.975	12.7402	9.12295	12.9961	11.9509	1.22568
2	12.5593	9.00242	12.6094	11.625	1.22568
2.025	12.196	8.93376	12.4002	11.4296	1.22568
2.05	11.7861	8.94735	12.4503	11.4718	1.22568
2.075	11.5255	8.97616	12.5542	11.5713	1.22568
2.1	11.7518	9.02565	12.7167	11.7247	1.22568
2.125	12.1264	9.11306	13.0013	11.9915	1.22568
2.15	12.6115	9.13923	13.0755	12.0919	1.22568
2.175	12.4719	9.11743	12.9935	12.0295	1.22568
2.2	12.1773	9.03398	12.7338	11.7991	1.22568
2.225	11.8572	8.93218	12.4229	11.5241	1.22568
2.25	11.5246	8.83782	12.114	11.252	1.22568
2.275	10.9849	8.90098	12.3443	11.4238	1.22568
2.3	12.2541	8.99543	12.6607	11.6924	1.22568
2.325	13.1923	9.0834	12.9013	11.9073	1.22568
2.35	13.9333	9.1046	12.9074	11.9255	1.22568
2.375	14.8852	9.12594	12.9652	12.0006	1.22568
2.4	14.6246	9.1044	12.8608	11.9336	1.22568
2.425	12.5605	9.09208	12.8291	11.9007	1.22568
2.45	10.9281	9.1294	12.9983	12.026	1.22568
2.475	10.008	9.09296	12.9298	11.9599	1.22568
2.5	9.5335	9.01275	12.6853	11.7409	1.22568
2.525	10.661	8.99498	12.6504	11.7196	1.22568
2.55	11.8806	8.99169	12.6617	11.7432	1.22568
2.575	12.9341	8.99313	12.6719	11.7649	1.22568
2.6	12.4598	9.02691	12.7697	11.8324	1.22568
2.625	11.669	9.05861	12.8473	11.8944	1.22568
2.65	10.5875	9.01856	12.7079	11.7427	1.22568
2.675	10.3187	8.99884	12.601	11.6292	1.22568
2.7	11.059	8.98805	12.5805	11.599	1.22568
2.725	12.6381	9.01986	12.7213	11.7498	1.22568
2.75	13.3686	9.07404	12.9016	11.9175	1.22568
2.775	13.6232	9.16395	13.1677	12.1629	1.22568
2.8	13.5212	9.17739	13.1888	12.1737	1.22568
2.825	13.5615	9.20528	13.2295	12.201	1.22568
2.85	13.5611	9.14522	13.0226	11.9984	1.22568
2.875	13.6286	9.08712	12.8609	11.8416	1.22568
2.9	13.3656	8.9778	12.5346	11.5548	1.22568
2.925	13.2023	8.91817	12.3553	11.3794	1.22568
2.95	13.4912	8.92673	11.0234	11.2582	1.19531
2.975	14.0497	9.28921	9.77815	12.0966	1.12776
3	14.293	9.68495	8.29943	12.6795	1.0264
3.025	13.607	10.0423	7.09005	12.9451	0.906432
3.05	12.4236	10.2045	6.11483	12.5343	0.788222
3.075	11.3654	10.1711	6.18125	11.6425	0.704381
3.1	10.8222	10.1465	6.16115	10.4429	0.649539
3.125	10.3846	10.0776	6.12865	9.65896	0.618715
3.15	9.75935	9.88979	5.98234	8.94351	0.60732
3.175	9.34779	9.63757	5.74355	8.28974	0.611154
3.2	8.96778	9.44876	5.48903	7.74482	0.626411
3.225	8.94725	9.22413	5.30336	7.25402	0.649673
3.25	8.90672	9.47007	5.58138	7.2807	0.677915
3.275	8.65704	9.91538	6.02879	7.5318	0.708503
3.3	8.15625	10.3371	6.45766	7.79316	0.739193
3.325	7.47164	10.5233	6.602	7.84206	0.768132
3.35	7.17923	10.584	6.62453	7.81981	0.793859
3.375	7.08769	10.2928	6.32866	7.51139	0.815303
3.4	6.95242	10.0515	6.10861	7.25128	0.831784
3.425	6.36045	9.70569	5.85972	6.89984	0.843014
3.45	5.95351	9.51002	5.71816	6.67155	0.849094
3.475	5.42714	9.40711	5.62087	6.52279	0.850475
3.5	4.99385	9.41116	5.58539	6.47889	0.84787
3.525	4.78506	9.50847	5.66024	6.51976	0.842138
3.55	5.04691	9.84694	5.99989	6.76197	0.834167
3.575	5.4679	10.0963	6.28375	6.91709	0.824785
3.6	6.0055	10.2483	6.40846	6.94387	0.814722
3.625	6.57232	10.2467	6.4282	6.83744	0.804607
3.65	6.54957	9.87621	6.0491	6.40692	0.794971
3.675	5.98803	9.58451	5.75479	6.05598	0.786243
3.7	5.3656	9.39533	5.61004	5.79428	0.778753
3.725	5.01361	9.32729	5.57196	5.62507	0.77273
3.75	4.65363	9.40401	5.58931	5.56398	0.768304
3.775	4.93451	9.41132	5.5804	5.45932	0.765505
3.8	5.29736	9.40939	5.57233	5.33988	0.764261
3.825	5.83901	9.55994	5.76154	5.3544	0.764404
3.85	6.45242	9.85804	6.06895	5.48584	0.765661
3.875	6.75067	10.0554	6.21617	5.52491	0.767663
3.9	6.21892	10.2255	6.36695	5.59007	0.76994
3.925	5.44549	10.2016	6.34461	5.5216	0.77192
3.95	4.71987	10.0693	6.228	5.39922	0.773318
3.975	4.11417	9.79622	5.95058	5.17218	0.774072
4	4.14429	9.77382	6.00575	5.21343	0.774325
4.025	3.98429	9.61192	5.8082	5.08425	0.774325
4.05	3.8411	9.2402	5.44166	4.7912	0.774325
4.075	3.54428	9.06246	5.25624	4.63012	0.774325
4.1	3.39604	9.1024	5.30317	4.63147	0.774325
4.125	3.12803	9.07879	5.2013	4.55013	0.774325
4.15	3.25483	9.3244	5.42163	4.75249	0.774325
4.175	3.41142	9.75386	5.91009	5.15861	0.774325
4.2	3.58715	10.0846	6.31222	5.48369	0.774325
4.225	3.66661	10.393	6.77938	5.82198	0.774325
4.25	3.79341	10.7733	7.27375	6.15579	0.774325
4.275	3.77328	10.7097	7.20037	6.06242	0.774325
4.3	3.77593	10.34	6.73848	5.67015	0.774325
4.325	4.12704	9.99671	6.29853	5.32196	0.774325
4.35	4.60615	9.81811	5.98594	5.10008	0.774325
4.375	4.78759	9.6694	5.7607	4.95636	0.774325
4.4	4.87825	9.76383	5.82712	5.03255	0.774325
4.425	5.22109	10.085	6.10693	5.29804	0.774325
4.45	5.49428	10.3209	6.36345	5.5393	0.77835
4.475	5.34958	10.3367	6.42764	5.64171	0.784206
4.5	5.0866	10.4033	6.59531	5.77663	0.790842
4.525	4.65922	10.4712	6.70581	5.87705	0.796698
4.55	3.96637	10.3573	6.59079	5.80751	0.800724
4.575	3.51869	10.2691	6.46209	5.70268	0.800724
4.6	3.62142	10.2515	6.41249	5.65424	0.800724
4.625	4.07163	10.0937	6.23677	5.53884	0.800724
4.65	4.56374	9.89994	6.04314	5.38674	0.800724
4.675	4.91672	9.73798	5.86664	5.26081	0.800724
4.7	5.25814	9.76354	5.91403	5.32509	0.800724
4.725	5.19779	9.82229	5.94699	5.37086	0.800724
4.75	5.11	9.95699	6.09405	5.45723	0.800724
4.775	4.93484	9.98314	6.13357	5.44613	0.800724
4.8	4.80704	9.94847	6.08997	5.37758	0.800724
4.825	4.6823	9.99744	6.11461	5.39799	0.800724
4.85	4.60966	10.038	6.12891	5.43522	0.800724
4.875	4.29606	10.0208	6.06958	5.43542	0.800724
4.9	5.10482	10.1968	6.23104	5.60809	0.800724
4.925	5.40329	10.3454	6.36825	5.72342	0.800724
4.95	5.58453	10.2498	6.30749	5.65729	0.800724
4.975	5.71539	10.141	6.26432	5.61497	0.800724
5	5.53142	9.9705	6.16219	5.51251	0.800724
5.025	4.90011	9.79929	6.05263	5.42401	0.800724
5.05	4.92274	9.78442	6.06514	5.44818	0.800724
5.075	5.10055	9.77275	5.99312	5.4182	0.800724
5.1	5.83142	9.7347	5.91213	5.35572	0.800724
5.125	6.81758	9.93177	6.12526	5.52533	0.800724
5.15	7.14068	9.8306	6.02415	5.42688	0.800724
5.175	6.66156	9.65196	5.85073	5.27356	0.800724
5.2	5.85472	9.48612	5.74027	5.14985	0.800724
5.225	5.09019	9.33636	5.62859	5.04685	0.800724
5.25	5.54536	9.06291	5.2931	4.79509	0.800724
5.275	6.68539	9.30977	5.52403	4.9765	0.800724
5.3	7.73256	9.56185	5.71646	5.13675	0.800724
5.325	7.75321	9.65524	5.73312	5.16669	0.800724
5.35	7.07428	9.65035	5.66527	5.13732	0.800724
5.375	5.98526	9.94557	6.05424	5.4669	0.800724
5.4	5.65999	10.1238	6.27414	5.69103	0.800724
5.425	5.70264	10.2682	6.45508	5.83875	0.800724
5.45	6.20374	10.3912	6.60894	5.94977	0.800724
5.475	6.56275	10.2284	6.4685	5.79865	0.800724
5.5	6.37825	9.7907	6.01499	5.40327	0.800724
5.525	6.43516	9.57171	5.86552	5.24038	0.800724
5.55	6.48328	9.48851	5.84307	5.20021	0.800724
5.575	6.99087	9.71124	6.06722	5.38158	0.800724
5.6	7.4133	9.91026	6.26371	5.54481	0.800724
5.625	7.47013	10.0885	6.39176	5.67261	0.800724
5.65	6.60924	10.0056	6.2521	5.56018	0.800724
5.675	5.79361	9.7495	5.93347	5.29335	0.800724
5.7	5.19734	9.50622	5.67504	5.05651	0.800724
5.725	5.47757	9.60532	5.83627	5.18512	0.800724
5.75	5.7398	9.74447	6.01325	5.3234	0.800724
5.775	6.38121	10.1743	6.4623	5.72839	0.800724
5.8	6.75108	10.3356	6.57663	5.85571	0.800724
5.825	6.03507	10.2252	6.36818	5.73046	0.800724
5.85	5.90429	10.1303	6.2299	5.61893	0.800724
5.875	5.82734	10.0945	6.26201	5.6354	0.800724
5.9	5.24572	9.895	6.106	5.4962	0.800724
5.925	4.98924	9.97132	6.24329	5.57904	0.800724
5.95	4.98098	9.94464	8.10482	5.61402	0.800896
5.975	4.70483	9.88459	10.4603	5.66092	0.801784
6	5.24152	9.77858	12.9559	5.77437	0.804065
6.025	6.31032	9.66976	14.921	5.98628	0.808391
6.05	7.45913	9.56587	16.0517	6.25679	0.815226
6.075	8.3998	9.47782	15.3125	6.49026	0.82468
6.1	8.26672	9.38423	14.7885	6.6736	0.836533
6.125	7.65615	9.3003	14.2716	6.78943	0.850567
6.15	6.99427	9.19684	13.737	6.84382	0.866556
6.175	6.94108	9.03275	13.094	6.82816	0.884274
6.2	6.83386	8.96259	12.735	6.91988	0.90349
6.225	6.87112	8.90057	12.4121	7.02299	0.923972
6.25	6.52	8.91859	12.3944	7.23099	0.945481
6.275	6.19625	8.97554	12.5309	7.47022	0.96778
6.3	6.38735	9.03438	12.7041	7.69679	0.990625
6.325	6.99484	9.10487	12.9234	7.9287	1.01377
6.35	7.51112	9.19894	13.2364	8.19966	1.03697
6.375	7.83418	9.20532	13.257	8.31686	1.05996
6.4	8.11878	9.22106	13.3185	8.4449	1.0825
6.425	8.33241	9.20301	13.3122	8.50071	1.10433
6.45	8.05134	9.09992	12.979	8.37299	1.12517
6.475	7.8399	9.01292	12.6852	8.26926	1.14479
6.5	7.32668	8.9758	12.5211	8.24905	1.16291
6.525	6.91482	8.93504	12.359	8.23841	1.17933
6.55	6.94352	8.9486	12.3768	8.3543	1.19384
6.575	7.83494	8.99207	12.5551	8.55857	1.20631
6.6	8.31231	8.99957	12.6192	8.71193	1.21663
6.625	8.52507	8.99712	12.6502	8.86751	1.22476
6.65	8.38001	8.93189	12.4632	8.8933	1.23071
6.675	7.78505	8.91572	12.411	9.06145	1.23454
6.7	7.37098	8.9137	12.3982	9.29184	1.23633
6.725	7.55306	8.89703	12.3275	9.49669	1.23626
6.75	8.31186	8.8853	12.279	9.71732	1.23451
6.775	8.89233	8.94649	12.4372	10.1041	1.23135
6.8	9.5721	9.00797	12.6242	10.5434	1.22707
6.825	10.1353	9.11594	12.988	11.1383	1.22203
6.85	10.24	9.21459	13.3188	11.7001	1.21664
6.875	10.7595	9.26736	13.4962	12.1014	1.21133
6.9	11.4381	9.19305	13.2697	12.1072	1.20662
6.925	11.9454	9.14404	13.118	12.1074	1.20306
6.95	12.5022	9.10803	12.9811	12.0678	1.20078
6.975	12.5606	9.0659	12.8164	11.9431	1.19964
7	12.2303	9.03333	12.7109	11.8608	1.19928
7.025	11.5526	9.01276	12.6274	11.7709	1.19928
7.05	10.9026	8.89069	12.2115	11.3581	1.19928
7.075	10.108	8.8387	12.0423	11.1718	1.19928
7.1	10.5484	8.85939	12.115	11.2455	1.19928
7.125	11.6663	8.91699	12.2759	11.3995	1.19928
7.15	12.4245	8.99634	12.5606	11.7006	1.19928
7.175	12.5616	9.08566	12.875	12.0354	1.19928
7.2	12.4147	9.1021	12.9569	12.1273	1.19928
7.225	12.078	9.05048	12.8152	11.9846	1.19928
7.25	12.0625	9.03116	12.7807	11.927	1.19928
7.275	12.5854	9.00592	12.6889	11.8085	1.19928
7.3	13.3764	9.00418	12.6827	11.7478	1.19928
7.325	13.283	9.05581	12.826	11.8626	1.19928
7.35	13.0055	9.10571	12.9527	11.9677	1.19928
7.375	12.3464	9.0566	12.7655	11.7964	1.19928
7.4	12.5794	9.04646	12.7149	11.7449	1.19928
7.425	12.0837	9.05284	12.7426	11.7823	1.19928
7.45	12.0706	9.07677	12.8513	11.8464	1.2033
7.475	11.6673	9.12074	13.0348	12.0127	1.20916
7.5	11.9876	9.20044	13.3333	12.2467	1.21579
7.525	11.8278	9.2123	13.389	12.2544	1.22165
7.55	11.7172	9.15649	13.1838	12.048	1.22568
7.575	11.9176	9.14912	13.1465	12.023	1.22568
7.6	12.1946	9.14045	13.1267	12.0073	1.22568
7.625	12.9793	9.10689	13.0155	11.9467	1.22568
7.65	13.4713	9.09938	12.9726	11.9308	1.22568
7.675	13.1499	9.05355	12.7976	11.7787	1.22568
7.7	12.1544	8.95255	12.4324	11.4628	1.22568
7.725	11.4193	8.9301	12.3264	11.3782	1.22568
7.75	10.621	8.96149	12.4268	11.4289	1.22568
7.775	10.552	8.99008	12.5413	11.5021	1.22568
7.8	10.8492	9.02835	12.6867	11.6244	1.22568
7.825	10.9546	9.06621	12.8264	11.7618	1.22568
7.85	11.2232	9.05229	12.7948	11.7671	1.22568
7.875	12.2457	8.99065	12.6129	11.6503	1.22568
7.9	13.9379	8.98952	12.6019	11.6557	1.22568
7.925	15.2564	9.05996	12.801	11.8082	1.22568
7.95	15.108	9.12723	13.0515	12.0171	1.22568
7.975	14.632	9.15819	13.1666	12.1156	1.22568
8	13.5045	9.21364	13.3468	12.2741	1.22568
8.025	12.2361	9.2069	13.3502	12.3038	1.22568
8.05	11.4034	9.14932	13.1796	12.1702	1.22568
8.075	11.7855	9.11035	13.016	12.0326	1.22568
8.1	11.6533	9.11514	13.0369	12.0388	1.22568
8.125	11.5527	9.11587	13.044	12.0535	1.22568
8.15	11.7723	9.10453	12.9651	11.9668	1.22568
8.175	11.6649	9.08014	12.8449	11.8766	1.22568
8.2	10.9216	9.01386	12.607	11.658	1.22568
8.225	10.2642	8.98968	12.5259	11.5673	1.22568
8.25	9.78251	8.90392	12.2331	11.283	1.22568
8.275	9.36691	8.88627	12.1968	11.2364	1.22568
8.3	9.8667	8.88999	12.207	11.2285	1.22568
8.325	10.7682	8.93689	12.3622	11.3702	1.22568
8.35	11.9274	8.9505	12.3984	11.4293	1.22568
8.375	12.0372	9.05349	12.7697	11.7699	1.22568
8.4	11.8355	9.11432	12.9786	11.9623	1.22568
8.425	11.7523	9.09899	12.9296	11.9174	1.22568
8.45	12.436	9.04351	12.7359	11.7543	1.22568
8.475	13.5319	9.03049	12.701	11.7168	1.22568
8.5	14.6914	9.04679	12.764	11.768	1.22568
8.525	14.7797	9.04227	12.8089	11.7921	1.22568
8.55	13.756	9.07773	12.9481	11.892	1.22568
8.575	12.518	9.08009	12.9403	11.8519	1.22568
8.6	11.3719	9.00319	12.6765	11.6153	1.22568
8.625	11.0886	8.95795	12.5096	11.4814	1.22568
8.65	10.9803	8.98267	12.5479	11.525	1.22568
8.675	11.2024	8.96287	12.4828	11.4608	1.22568
8.7	11.7694	8.98529	12.573	11.5231	1.22568
8.725	12.8856	9.03206	12.7515	11.6673	1.22568
8.75	13.1012	9.01086	12.7146	11.6256	1.22568
8.775	13.3858	9.07045	12.9377	11.8341	1.22568
8.8	12.9019	9.10525	13.0322	11.9428	1.22568
8.825	12.2157	9.0688	12.8445	11.8119	1.22568
8.85	11.6806	9.07116	12.8225	11.8061	1.22568
8.875	12.3855	9.06575	12.8203	11.8184	1.22568
8.9	12.7137	9.02648	12.7162	11.7267	1.22568
8.925	12.9005	9.10364	13.0021	11.9631	1.22568
8.95	14.8529	9.12149	11.9083	11.9019	1.19531
8.975	17.7752	9.35272	10.3892	12.3777	1.12776
9	19.0967	9.53387	8.59585	12.51	1.0264
9.025	18.8576	9.71723	6.97834	12.3812	0.906432
9.05	17.1343	10.0423	6.06518	12.1958	0.788222
9.075	13.0932	10.3418	6.43123	11.873	0.704381
9.1	10.0128	10.3527	6.43499	10.8298	0.649539
9.125	9.5424	10.4866	6.6071	10.3325	0.618715
9.15	9.62287	10.4373	6.56021	9.72129	0.60732
9.175	9.62442	10.2019	6.27372	8.95105	0.611154
9.2	9.0144	10.0226	6.16522	8.44743	0.626411
9.225	8.00714	9.78671	5.94532	7.92255	0.649673
9.25	6.75626	9.44548	5.60958	7.34091	0.677915
9.275	6.0378	9.11211	5.32952	6.82776	0.708503
9.3	5.89878	8.95218	5.17473	6.51167	0.739193
9.325	5.77857	8.87952	5.09996	6.33166	0.768132
9.35	5.85056	9.05857	5.29817	6.43458	0.793859
9.375	6.08571	9.47225	5.76754	6.7965	0.815303
9.4	6.06945	9.91364	6.19086	7.17161	0.831784
9.425	5.66452	10.2698	6.54478	7.46706	0.843014
9.45	5.80065	10.447	6.67301	7.58328	0.849094
9.475	5.68307	10.4194	6.61215	7.49856	0.850475
9.5	5.59231	10.2443	6.35594	7.24594	0.84787
9.525	5.79802	9.9393	6.05361	6.88947	0.842138
9.55	5.89945	9.58111	5.65802	6.48295	0.834167
9.575	5.82934	9.35901	5.42268	6.2013	0.824785
9.6	6.05054	9.16258	5.26882	5.9623	0.814722
9.625	6.23692	9.19759	5.28982	5.89294	0.804607
9.65	5.87837	9.23233	5.33904	5.83808	0.794971
9.675	6.00923	9.30711	5.45929	5.79943	0.786243
9.7	6.23217	9.53274	5.70577	5.88815	0.778753
9.725	5.95046	9.67091	5.82943	5.87461	0.77273
9.75	5.57706	9.81539	6.01319	5.88393	0.768304
9.775	5.23548	10.21	6.42049	6.08889	0.765505
9.8	4.5402	10.2261	6.42589	5.95579	0.764261
9.825	4.51175	10.2708	6.52763	5.88339	0.764404
9.85	4.87858	10.1983	6.47899	5.73947	0.765661
9.875	5.08529	10.0944	6.40639	5.60588	0.767663
9.9	5.16571	9.94677	6.35997	5.49077	0.76994
9.925	4.94296	9.96191	6.43778	5.51596	0.77192
9.95	4.38583	9.75651	6.17801	5.32031	0.773318
9.975	4.62439	9.95925	6.39483	5.46594	0.774072
10	4.64571	10.0038	6.37339	5.48068	0.774325
10.025	4.83034	10.0118	6.25185	5.44239	0.774325
10.05	5.02462	9.98233	6.17484	5.40002	0.774325
10.075	4.89078	9.90148	6.06218	5.31271	0.774325
10.1	4.45011	9.61661	5.72274	5.07026	0.774325
10.125	4.60921	9.55752	5.66994	5.00103	0.774325
10.15	5.17471	9.71727	5.92155	5.16791	0.774325
10.175	6.13968	9.93351	6.18775	5.39028	0.774325
10.2	6.98123	9.98996	6.26077	5.45861	0.774325
10.225	7.05353	9.97994	6.20674	5.44132	0.774325
10.25	6.8668	9.93866	6.10987	5.37308	0.774325
10.275	6.18527	9.8132	5.90889	5.22608	0.774325
10.3	5.71517	9.82045	5.86056	5.16843	0.774325
10.325	5.82758	10.0652	6.06777	5.33886	0.774325
10.35	5.94098	10.002	5.98588	5.26768	0.774325
10.375	5.59133	9.70683	5.70177	5.04345	0.774325
10.4	5.38352	9.54367	5.52956	4.89073	0.774325
10.425	4.8645	9.40023	5.4241	4.77671	0.774325
10.45	4.43582	9.43615	5.526	4.84694	0.77835
10.475	3.93682	9.73617	5.95925	5.20436	0.784206
10.5	4.27252	9.97471	6.28201	5.489	0.790842
10.525	4.7801	9.97652	6.32066	5.55254	0.796698
10.55	5.23133	10.0148	6.32136	5.61533	0.800724
10.575	5.32771	10.1428	6.38499	5.71169	0.800724
10.6	5.41637	10.2037	6.36726	5.71637	0.800724
10.625	5.1301	10.2454	6.45307	5.76193	0.800724
10.65	5.11186	10.2141	6.41943	5.72802	0.800724
10.675	5.67154	10.0359	6.20249	5.53808	0.800724
10.7	5.59277	9.75254	5.84466	5.23822	0.800724
10.725	5.4188	9.72448	5.77186	5.20406	0.800724
10.75	5.0313	9.75433	5.73965	5.18484	0.800724
10.775	4.9146	9.90216	5.97204	5.35937	0.800724
10.8	5.25088	10.0177	6.19438	5.5324	0.800724
10.825	6.45736	10.0052	6.28424	5.59264	0.800724
10.85	7.10781	9.80717	6.14987	5.45034	0.800724
10.875	7.37408	9.71317	6.07095	5.36665	0.800724
10.9	7.07275	9.60631	5.90644	5.21536	0.800724
10.925	6.73482	9.80695	6.03872	5.33127	0.800724
10.95	6.66185	10.1827	6.48036	5.69184	0.800724
10.975	6.52133	10.2269	6.53257	5.74336	0.800724
11	6.30848	10.2057	6.49821	5.72621	0.800724
11.025	6.16801	10.1847	6.48231	5.72792	0.800724
11.05	5.53252	10.0712	6.33838	5.62522	0.800724
11.075	4.79573	9.98475	6.15934	5.51218	0.800724
11.1	4.65879	10.1893	6.41494	5.72323	0.800724
11.125	4.54944	10.2899	6.51384	5.83538	0.800724
11.15	4.43594	10.3712	6.51434	5.8617	0.800724
11.175	4.5899	10.3308	6.40137	5.81924	0.800724
11.2	4.97933	9.99857	6.02358	5.5107	0.800724
11.225	6.01481	9.77425	5.80552	5.28615	0.800724
11.25	6.69957	9.43973	5.53402	4.98924	0.800724
11.275	7.55057	9.41576	5.63485	5.01419	0.800724
11.3	7.83088	9.49777	5.7832	5.10347	0.800724
11.325	7.54604	9.7659	6.0183	5.33363	0.800724
11.35	6.39539	9.76117	5.90832	5.30999	0.800724
11.375	5.82956	9.8979	5.98694	5.42382	0.800724
11.4	5.19526	9.80601	5.81939	5.29985	0.800724
11.425	4.92417	9.58945	5.59321	5.1023	0.800724
11.45	4.70583	9.47337	5.55062	5.03315	0.800724
11.475	4.89285	9.5716	5.72941	5.17388	0.800724
11.5	4.98098	9.84653	6.01898	5.40474	0.800724
11.525	4.72803	10.1185	6.35856	5.691	0.800724
11.55	4.72352	10.362	6.60666	5.91546	0.800724
11.575	5.09866	10.1277	6.32269	5.69437	0.800724
11.6	5.50813	9.74079	5.91269	5.34207	0.800724
11.625	5.90276	9.45534	5.64395	5.11482	0.800724
11.65	6.21243	9.41213	5.56337	5.02991	0.800724
11.675	5.92	9.48181	5.64615	5.05465	0.800724
11.7	5.72515	9.81582	6.05643	5.35577	0.800724
11.725	5.61571	10.0836	6.33558	5.59091	0.800724
11.75	5.55001	10.1024	6.31943	5.59689	0.800724
11.775	5.55792	10.1623	6.31603	5.62394	0.800724
11.8	5.38527	10.0828	6.16582	5.52958	0.800724
11.825	4.98494	9.97594	5.94298	5.37154	0.800724
11.85	5.14098	9.82157	5.82619	5.24376	0.800724
11.875	5.80977	9.72387	5.79027	5.19098	0.800724
11.9	6.19188	9.51266	5.64621	5.06069	0.800724
11.925	6.28826	9.56591	5.72461	5.11376	0.800724
11.95	6.23896	9.55966	5.73975	5.12272	0.800724
11.975	5.86957	9.70048	5.83907	5.22141	0.800724

## Sheet: Fig 2f
Low Contrast		High Contrast
STRF response	Observed FR	STRF response	Observed FR
-0.69355	0	-2.0705	0
-0.66645	0	-1.9895	0
-0.63935	0	-1.9085	0
-0.61225	8.64865	-1.8275	1.66667
-0.58515	0.888889	-1.7465	0
-0.55805	7.05882	-1.6655	0
-0.53095	3.25581	-1.5845	0
-0.50385	1.64384	-1.5035	0.533333
-0.47675	5.06667	-1.4225	1.08844
-0.44965	8.04598	-1.3415	3.41463
-0.42255	3.125	-1.2605	1.875
-0.39545	5.28926	-1.1795	2.06522
-0.36835	4.06181	-1.0985	1.12798
-0.34125	6.52174	-1.0175	1.44404
-0.31415	7.01854	-0.9365	1.15068
-0.28705	7.17208	-0.8555	1.75824
-0.25995	6.52819	-0.7745	2.05029
-0.23285	8.13507	-0.6935	2.0505
-0.20575	7.80811	-0.6125	2.29696
-0.17865	7.68927	-0.5315	2.8125
-0.15155	8.46243	-0.4505	2.47706
-0.12445	8.57892	-0.3695	3.072
-0.09735	11.0933	-0.2885	3.44538
-0.07025	11.3819	-0.2075	4.13793
-0.04315	10.6793	-0.1265	3.55739
-0.01605	10.7512	-0.0455	3.99017
0.01105	10.6721	0.0355	4.68193
0.03815	13.7567	0.1165	4.35926
0.06525	14.1569	0.1975	5.99449
0.09235	13.7381	0.2785	7.04676
0.11945	14.3314	0.3595	7.75885
0.14655	16.4078	0.4405	8.32407
0.17365	16.4593	0.5215	8.51224
0.20075	15.5839	0.6025	9.70297
0.22785	21.1321	0.6835	11.3191
0.25495	19.9685	0.7645	9.31419
0.28205	21.2766	0.8455	11.6338
0.30915	20	0.9265	17.0492
0.33625	22.0833	1.0075	21.3058
0.36335	27.3548	1.0885	25.1572
0.39045	18.7342	1.1695	21.9512
0.41755	25	1.2505	30.0885
0.44465	17.2152	1.3315	21.1765
0.47175	25.3659	1.4125	28.9474
0.49885	33.6842	1.4935	33.6364
0.52595	44	1.5745	41.7391
0.55305	17.5	1.6555	58.4615
0.58015	23.3333	1.7365	22.8571
0.63435	16	1.8985	80
-0.69355	0	-2.0705	0
-0.66645	0	-1.9895	0
-0.63935	0	-1.9085	0
-0.61225	8.64865	-1.8275	1.81818
-0.58515	0.869565	-1.7465	0
-0.55805	6.31579	-1.6655	0
-0.53095	3.14607	-1.5845	0
-0.50385	2.77778	-1.5035	1.46341
-0.47675	4.93506	-1.4225	1.35135
-0.44965	7.00565	-1.3415	2.69939
-0.42255	3.41085	-1.2605	1.32841
-0.39545	5.19894	-1.1795	2.0765
-0.36835	4.22472	-1.0985	1.11349
-0.34125	6.74074	-1.0175	1.25461
-0.31415	6.89855	-0.9365	0.927694
-0.28705	6.88679	-0.8555	2.00753
-0.25995	6.61417	-0.7745	1.71144
-0.23285	7.79661	-0.6935	1.97379
-0.20575	8.67707	-0.6125	2.73839
-0.17865	7.72818	-0.5315	2.55875
-0.15155	8.67638	-0.4505	2.51273
-0.12445	8.59074	-0.3695	2.75494
-0.09735	11.5283	-0.2885	3.25186
-0.07025	11.5907	-0.2075	3.98767
-0.04315	11.1006	-0.1265	3.53728
-0.01605	11.2375	-0.0455	3.81327
0.01105	11.1303	0.0355	4.8073
0.03815	14.3408	0.1165	4.36164
0.06525	14.4992	0.1975	5.85581
0.09235	14.2636	0.2785	7.09759
0.11945	14.2659	0.3595	7.31295
0.14655	15.7131	0.4405	8.06349
0.17365	16.9439	0.5215	8.31268
0.20075	16.4444	0.6025	10.1754
0.22785	21.6891	0.6835	12.1088
0.25495	20.4459	0.7645	9.5082
0.28205	21.9538	0.8455	12.6126
0.30915	20.5405	0.9265	15.7968
0.33625	21.3699	1.0075	21.1189
0.36335	29.2744	1.0885	23.0488
0.39045	21.1043	1.1695	19.3939
0.41755	26.5347	1.2505	30.2703
0.44465	21.6216	1.3315	20
0.47175	27	1.4125	28
0.49885	36.5714	1.4935	37.1429
0.52595	27.6923	1.5745	43.6364
0.55305	32	1.6555	50.6667
0.58015	34.2857	1.7365	22.8571
0.63435	16	1.8985	80
-0.69355	0	-2.0705	0
-0.66645	0	-1.9895	0
-0.63935	0	-1.9085	0
-0.61225	8.64865	-1.8275	1.77778
-0.58515	0.8	-1.7465	0
-0.55805	6.48649	-1.6655	0
-0.53095	2.75862	-1.5845	0
-0.50385	2.98507	-1.5035	1.48148
-0.47675	3.76812	-1.4225	1.33333
-0.44965	7.35135	-1.3415	3.25581
-0.42255	3.53846	-1.2605	1.673
-0.39545	4.72527	-1.1795	1.67598
-0.36835	5.27473	-1.0985	1.22004
-0.34125	7.08029	-1.0175	1.72662
-0.31415	6.35294	-0.9365	1.22392
-0.28705	6.99401	-0.8555	1.91176
-0.25995	6.65362	-0.7745	2.15784
-0.23285	7.4489	-0.6935	1.97379
-0.20575	8.70994	-0.6125	2.80816
-0.17865	7.26302	-0.5315	2.63021
-0.15155	8.49741	-0.4505	2.58503
-0.12445	8.6911	-0.3695	3.04923
-0.09735	11.2427	-0.2885	3.43402
-0.07025	11.4835	-0.2075	3.86572
-0.04315	11.0598	-0.1265	3.625
-0.01605	11.323	-0.0455	3.76218
0.01105	10.8404	0.0355	4.46939
0.03815	13.7369	0.1165	4.28413
0.06525	14.3894	0.1975	5.61326
0.09235	14.6056	0.2785	6.7052
0.11945	15.2	0.3595	7.97914
0.14655	16.1006	0.4405	8.41444
0.17365	17.4398	0.5215	7.99239
0.20075	16.3401	0.6025	9.77517
0.22785	21.5311	0.6835	10.6881
0.25495	21.634	0.7645	9.13738
0.28205	21.4789	0.8455	12.1147
0.30915	20.396	0.9265	17.3793
0.33625	22.8571	1.0075	20.7509
0.36335	28.5358	1.0885	24.1772
0.39045	18.4971	1.1695	21.3483
0.41755	22.3077	1.2505	32.2034
0.44465	19.1549	1.3315	20
0.47175	25.5814	1.4125	30
0.49885	32.6316	1.4935	36.2791
0.52595	46.3158	1.5745	33.6842
0.55305	26.6667	1.6555	50.6667
0.58015	25.7143	1.7365	20
0.63435	20	1.8985	64
-0.69355	0	-2.0705	0
-0.66645	0	-1.9895	0
-0.63935	0	-1.9085	0
-0.61225	7.77778	-1.8275	1.70213
-0.58515	0.816327	-1.7465	0
-0.55805	3	-1.6655	0
-0.53095	2.6087	-1.5845	0
-0.50385	1.71429	-1.5035	1.53846
-0.47675	5.17007	-1.4225	1.34228
-0.44965	7.45763	-1.3415	3.43558
-0.42255	2.64591	-1.2605	1.80451
-0.39545	5.01393	-1.1795	1.84783
-0.36835	5.30435	-1.0985	1.1329
-0.34125	5.72477	-1.0175	1.50538
-0.31415	6.83068	-0.9365	1.24661
-0.28705	6.65094	-0.8555	2.01227
-0.25995	6.61509	-0.7745	2.04724
-0.23285	7.95088	-0.6935	2.04969
-0.20575	8.47596	-0.6125	2.39676
-0.17865	7.5442	-0.5315	2.97068
-0.15155	8.27346	-0.4505	2.59829
-0.12445	8.31332	-0.3695	3.03743
-0.09735	11.2187	-0.2885	3.50026
-0.07025	11.3525	-0.2075	4.21923
-0.04315	11.1489	-0.1265	3.65503
-0.01605	10.4552	-0.0455	3.99802
0.01105	10.8672	0.0355	4.80644
0.03815	13.5792	0.1165	4.37122
0.06525	13.9591	0.1975	5.80968
0.09235	14.3348	0.2785	6.81122
0.11945	14.4544	0.3595	7.8836
0.14655	16.1448	0.4405	8.82166
0.17365	17.1429	0.5215	7.47628
0.20075	16.2852	0.6025	9.92218
0.22785	21.8225	0.6835	11.6964
0.25495	19.6774	0.7645	9.55224
0.28205	22.5659	0.8455	12.9197
0.30915	20.2494	0.9265	15.2036
0.33625	22.0408	1.0075	22.069
0.36335	26.2069	1.0885	24.6626
0.39045	19.2771	1.1695	21.2195
0.41755	27.6923	1.2505	27.8261
0.44465	21.6216	1.3315	19.7101
0.47175	27.2727	1.4125	30.3614
0.49885	32.4324	1.4935	33.1707
0.52595	48.8889	1.5745	32.7273
0.55305	32	1.6555	49.2308
0.58015	32	1.7365	21.5385
0.63435	10	1.8985	40
-0.69355	0	-2.0705	0
-0.66645	0	-1.9895	0
-0.63935	0	-1.9085	0
-0.61225	7.56757	-1.8275	1.90476
-0.58515	0	-1.7465	0
-0.55805	6	-1.6655	0
-0.53095	2.24719	-1.5845	0
-0.50385	2.85714	-1.5035	0.941176
-0.47675	5.6	-1.4225	1.08844
-0.44965	7.12644	-1.3415	2.55814
-0.42255	3.73984	-1.2605	1.37931
-0.39545	3.98922	-1.1795	1.98895
-0.36835	4.88017	-1.0985	1.01695
-0.34125	6.00733	-1.0175	1.65766
-0.31415	7.34577	-0.9365	1.27601
-0.28705	6.90307	-0.8555	1.79177
-0.25995	6.16268	-0.7745	1.95886
-0.23285	7.80715	-0.6935	1.94825
-0.20575	8.64322	-0.6125	2.65587
-0.17865	7.1438	-0.5315	2.94574
-0.15155	8.23735	-0.4505	2.4332
-0.12445	8.66873	-0.3695	2.83243
-0.09735	10.9478	-0.2885	3.48191
-0.07025	11.411	-0.2075	4.20185
-0.04315	11.2094	-0.1265	3.28004
-0.01605	10.8455	-0.0455	3.87481
0.01105	10.6573	0.0355	4.58818
0.03815	14.2544	0.1165	4.33024
0.06525	13.9934	0.1975	5.81459
0.09235	14.0513	0.2785	6.70505
0.11945	14.0391	0.3595	8.06856
0.14655	16.4341	0.4405	8.46276
0.17365	17.2035	0.5215	8.06113
0.20075	15.4898	0.6025	9.54813
0.22785	21.7921	0.6835	11.1369
0.25495	20.3883	0.7645	9.63317
0.28205	21.4669	0.8455	12.5046
0.30915	20.4902	0.9265	16.9121
0.33625	22.1622	1.0075	20.9059
0.36335	28.9836	1.0885	24.7022
0.39045	19.8773	1.1695	21.4634
0.41755	26.9307	1.2505	33.0435
0.44465	22.1053	1.3315	19.1549
0.47175	26.3736	1.4125	27.4699
0.49885	34.2857	1.4935	31.3043
0.52595	46.3158	1.5745	40
0.55305	18.6667	1.6555	43.6364
0.58015	33.8462	1.7365	20
0.63435	16	1.8985	60
-0.69355	0	-2.0705	0
-0.66645	0	-1.9895	0
-0.63935	0	-1.9085	0
-0.61225	3.42857	-1.8275	1.77778
-0.58515	0.816327	-1.7465	0
-0.55805	6.48649	-1.6655	0
-0.53095	2.66667	-1.5845	0
-0.50385	2.62295	-1.5035	1.42857
-0.47675	5.55556	-1.4225	1.2987
-0.44965	6.74157	-1.3415	2.33918
-0.42255	3.66534	-1.2605	1.78439
-0.39545	5.19894	-1.1795	2.16802
-0.36835	5.14161	-1.0985	1.05263
-0.34125	6.24535	-1.0175	1.50659
-0.31415	6.72414	-0.9365	1.22667
-0.28705	6.97076	-0.8555	1.74782
-0.25995	6.74464	-0.7745	2.18038
-0.23285	7.50779	-0.6935	2.06687
-0.20575	8.46281	-0.6125	2.73476
-0.17865	7.59791	-0.5315	2.8479
-0.15155	8.22171	-0.4505	2.66974
-0.12445	8.44169	-0.3695	2.93519
-0.09735	11.3607	-0.2885	3.31759
-0.07025	11.2198	-0.2075	4.2879
-0.04315	10.7078	-0.1265	3.35068
-0.01605	10.9021	-0.0455	3.60255
0.01105	10.3148	0.0355	4.81463
0.03815	13.847	0.1165	4.30533
0.06525	13.8247	0.1975	5.88562
0.09235	13.8996	0.2785	6.80958
0.11945	13.9405	0.3595	7.90155
0.14655	15.936	0.4405	8.34783
0.17365	16.4862	0.5215	8.47104
0.20075	15.3818	0.6025	10.0497
0.22785	20.7637	0.6835	11.3895
0.25495	20.6919	0.7645	8.96
0.28205	22.1528	0.8455	12.1707
0.30915	19.005	0.9265	16.6071
0.33625	21.7822	1.0075	20
0.36335	28.3283	1.0885	26.3158
0.39045	19.8742	1.1695	21.4286
0.41755	25.6881	1.2505	32.1368
0.44465	20.7792	1.3315	20.3175
0.47175	25.9091	1.4125	31.7949
0.49885	25.8824	1.4935	33.7778
0.52595	46.3158	1.5745	41.9048
0.55305	32	1.6555	52.3077
0.58015	36.9231	1.7365	22.8571
0.63435	10	1.8985	64
-0.69355	0	-2.0705	0
-0.66645	0	-1.9895	0
-0.63935	0	-1.9085	0
-0.61225	8.88889	-1.8275	1.81818
-0.58515	0.784314	-1.7465	0
-0.55805	6.15385	-1.6655	0
-0.53095	3.07692	-1.5845	0
-0.50385	2.94118	-1.5035	1.46341
-0.47675	5.4902	-1.4225	0.784314
-0.44965	7.41573	-1.3415	3.18182
-0.42255	3.53846	-1.2605	1.72549
-0.39545	4.94624	-1.1795	2.20994
-0.36835	4.92441	-1.0985	1.11828
-0.34125	6.30037	-1.0175	1.66969
-0.31415	6.88478	-0.9365	1.26374
-0.28705	6.3981	-0.8555	2.0339
-0.25995	6.67317	-0.7745	1.9685
-0.23285	7.38557	-0.6935	2.25734
-0.20575	8.2314	-0.6125	2.38562
-0.17865	7.81639	-0.5315	2.87379
-0.15155	8.60935	-0.4505	2.64064
-0.12445	8.58038	-0.3695	2.74826
-0.09735	11.1384	-0.2885	3.40921
-0.07025	11.3138	-0.2075	4.3002
-0.04315	10.7234	-0.1265	3.51464
-0.01605	11.1843	-0.0455	3.63101
0.01105	10.9312	0.0355	4.63136
0.03815	14.1379	0.1165	4.23374
0.06525	13.7748	0.1975	5.81459
0.09235	13.9352	0.2785	6.96643
0.11945	14.3021	0.3595	7.94788
0.14655	16.3608	0.4405	8.63422
0.17365	16.9275	0.5215	8.48015
0.20075	16.6388	0.6025	9.78558
0.22785	20.6864	0.6835	11.5849
0.25495	20.3566	0.7645	9.14474
0.28205	21.0858	0.8455	12.5939
0.30915	20.9476	0.9265	16.129
0.33625	21.2081	1.0075	21.1765
0.36335	27.7778	1.0885	24.3533
0.39045	21.1628	1.1695	22.0455
0.41755	23.9252	1.2505	33.9823
0.44465	18.6667	1.3315	17.971
0.47175	22.2222	1.4125	25.0667
0.49885	35.5556	1.4935	36.0976
0.52595	44.7059	1.5745	36.3636
0.55305	30	1.6555	45.7143
0.58015	32	1.7365	22.8571
0.63435	20	1.8985	64
-0.69355	0	-2.0705	0
-0.66645	0	-1.9895	0
-0.63935	0	-1.9085	0
-0.61225	8	-1.8275	1.86047
-0.58515	0.851064	-1.7465	0
-0.55805	3.33333	-1.6655	0
-0.53095	2.22222	-1.5845	0
-0.50385	2.89855	-1.5035	1.46341
-0.47675	4.73684	-1.4225	1.30719
-0.44965	6.82353	-1.3415	2.66667
-0.42255	3.63636	-1.2605	1.77778
-0.39545	5.37634	-1.1795	1.94595
-0.36835	4.86726	-1.0985	1.05033
-0.34125	6.38219	-1.0175	1.6
-0.31415	7.08273	-0.9365	1.29206
-0.28705	6.85714	-0.8555	2.06897
-0.25995	6.12997	-0.7745	1.96985
-0.23285	8.02469	-0.6935	2.08617
-0.20575	8.32797	-0.6125	2.6645
-0.17865	7.37255	-0.5315	2.71231
-0.15155	8.56487	-0.4505	2.6575
-0.12445	8.45714	-0.3695	2.92994
-0.09735	10.6524	-0.2885	3.45386
-0.07025	11.2532	-0.2075	3.87817
-0.04315	11.2853	-0.1265	3.65335
-0.01605	11.1479	-0.0455	3.71358
0.01105	10.0803	0.0355	4.71066
0.03815	14.2314	0.1165	4.32432
0.06525	14.6898	0.1975	6.22568
0.09235	14.0485	0.2785	6.97064
0.11945	14.4388	0.3595	8.34308
0.14655	16.1557	0.4405	8.45426
0.17365	16.0609	0.5215	8.463
0.20075	16.2559	0.6025	9.4027
0.22785	21.0012	0.6835	11.3131
0.25495	20.1923	0.7645	10.4262
0.28205	21.5275	0.8455	13.4539
0.30915	18.8753	0.9265	16.4865
0.33625	21.4765	1.0075	21.6727
0.36335	28.6792	1.0885	23.9009
0.39045	21.4118	1.1695	20.5848
0.41755	24.5283	1.2505	29.3578
0.44465	20.7792	1.3315	17.5
0.47175	25.4545	1.4125	32.5333
0.49885	29.1892	1.4935	27.3684
0.52595	46.3158	1.5745	42.1053
0.55305	28.2353	1.6555	54.2857
0.58015	40	1.7365	16.6667
0.63435	20	1.8985	64
-0.69355	0	-2.0705	0
-0.66645	0	-1.9895	0
-0.63935	0	-1.9085	0
-0.61225	8.20513	-1.8275	0
-0.58515	0.816327	-1.7465	0
-0.55805	5.85366	-1.6655	0
-0.53095	3.18182	-1.5845	0
-0.50385	3.0303	-1.5035	1.41176
-0.47675	5.24138	-1.4225	1.34228
-0.44965	7.9096	-1.3415	2.93785
-0.42255	3.55212	-1.2605	1.50376
-0.39545	4.64865	-1.1795	2.01592
-0.36835	4.86957	-1.0985	0.977778
-0.34125	6.93431	-1.0175	1.65766
-0.31415	6.88478	-0.9365	1.03825
-0.28705	7.00353	-0.8555	1.86047
-0.25995	6.30163	-0.7745	1.77165
-0.23285	7.97555	-0.6935	2.09249
-0.20575	8.53158	-0.6125	2.56911
-0.17865	7.54271	-0.5315	2.69105
-0.15155	8.58982	-0.4505	2.71033
-0.12445	8.39791	-0.3695	3.00752
-0.09735	10.5445	-0.2885	3.482
-0.07025	11.0177	-0.2075	4.11002
-0.04315	10.3371	-0.1265	3.31768
-0.01605	11.0866	-0.0455	3.62376
0.01105	10.715	0.0355	4.68234
0.03815	13.6522	0.1165	4.36681
0.06525	13.6683	0.1975	6.29939
0.09235	13.991	0.2785	7.18142
0.11945	14.0874	0.3595	7.91612
0.14655	16.13	0.4405	8.6262
0.17365	15.8439	0.5215	8.20225
0.20075	16.4121	0.6025	10.1946
0.22785	20.6514	0.6835	11.9504
0.25495	16.9935	0.7645	9.85318
0.28205	21.1559	0.8455	12.6972
0.30915	21.3861	0.9265	16.5647
0.33625	20.0692	1.0075	18.8652
0.36335	28.0263	1.0885	25.5556
0.39045	20	1.1695	22.8571
0.41755	24.2991	1.2505	33.4483
0.44465	20.5	1.3315	17.6471
0.47175	25.7143	1.4125	31
0.49885	32.2222	1.4935	35.3488
0.52595	37.6471	1.5745	43.6364
0.55305	30	1.6555	58.4615
0.58015	30.7692	1.7365	21.5385
0.63435	16	1.8985	64
-0.67335	0	-2.0705	0
-0.64665	0	-1.9895	0
-0.61995	6.85714	-1.9085	0
-0.59325	1.56863	-1.8275	1.70213
-0.56655	2.22222	-1.7465	0
-0.53985	3.78378	-1.6655	0
-0.51315	4.84848	-1.5845	0
-0.48645	3.13043	-1.5035	1.41176
-0.45975	9.16201	-1.4225	1.04575
-0.43305	3.49515	-1.3415	3.31361
-0.40635	4.75	-1.2605	1.53846
-0.37965	4.05063	-1.1795	1.69492
-0.35295	5.97403	-1.0985	1.10403
-0.32625	7.86271	-1.0175	1.6819
-0.29955	6.08466	-0.9365	1.16183
-0.27285	5.72034	-0.8555	1.85464
-0.24615	8.07935	-0.7745	2.0764
-0.21945	7.01863	-0.6935	2.08617
-0.19275	9.27013	-0.6125	2.57539
-0.16605	6.37681	-0.5315	2.85527
-0.13935	7.96901	-0.4505	2.58877
-0.11265	10.0104	-0.3695	2.88925
-0.08595	11.1327	-0.2885	3.50914
-0.05925	10.093	-0.2075	3.99177
-0.03255	10.6003	-0.1265	3.63255
-0.00585	11.6615	-0.0455	3.51798
0.02085	11.096	0.0355	4.58418
0.04755	14.3368	0.1165	4.38567
0.07425	13.3412	0.1975	5.93647
0.10095	15.4681	0.2785	7.10493
0.12765	14.0794	0.3595	8.36907
0.15435	16.2729	0.4405	8.87821
0.18105	15.9315	0.5215	8.49524
0.20775	16.8561	0.6025	9.68627
0.23445	19.8226	0.6835	11.1945
0.26115	21.0642	0.7645	9.96656
0.28785	21.4232	0.8455	12.3894
0.31455	22.4865	0.9265	17.4286
0.34125	23.5802	1.0075	21.6058
0.36795	29.3818	1.0885	25.4103
0.39465	21.5172	1.1695	20.4598
0.42135	24.9541	1.2505	32.4138
0.44805	18.8889	1.3315	18.5915
0.47475	21.4634	1.4125	30.2439
0.50145	37.6471	1.4935	36
0.52815	36.6667	1.5745	43.6364
0.55485	60	1.6555	42.8571
0.58155	32	1.7365	21.3333
0.63495	16	1.8985	64

## Sheet: Fig 2h
	Model correlation to true FR
Cell	Static-LN	GC-LN	GC-GLM
1	0.251711	0.231069	0.325075
2	0.593912	0.600373	0.613134
3	0.701014	0.791015	0.838815
4	-0.310917	0.749366	0.838258
5	0.385598	0.388651	0.690373
6	-0.0662674	-0.0708137	0.336786
7	0.838254	0.953874	0.944691
8	0.863973	0.833371	0.910517
9	-0.199803	0.666228	0.798196
10	0.496206	0.542929	0.722008
11	0.626009	0.693771	0.754232
12	0.584844	0.61019	0.733124
13	0.519112	0.621071	0.818593
14	-0.225605	0.320543	0.728797
15	0.878266	0.907843	0.95653
16	0.133182	0.218444	0.63687
17	0.770123	0.851926	0.93373
18	-0.12024	0.130094	0.563852
19	-0.346874	0.514927	0.873295
20	0.405183	0.508612	0.533663
21	-0.447055	0.476972	0.747298
22	0.654718	0.701376	0.817957
23	-0.117146	0.184862	0.670565
24	0.837324	0.938767	0.922723
25	0.315341	0.0302115	0.606475
26	-0.409791	0.629582	0.865899
27	0.334031	0.331123	0.507907
28	-0.456097	0.893252	0.942958
29	0.234933	0.131938	0.647808
30	0.174628	0.308998	0.764928
31	-0.159512	0.341098	0.433112
32	0.493452	0.486156	0.682639
33	0.569079	0.582249	0.835987
34	0.392581	0.0432468	0.482536
35	0.449761	0.448277	0.473261
36	0.327341	0.279229	0.392228
37	-0.17902	0.434449	0.579545
38	-0.411596	0.807908	0.930028
39	-0.347701	0.713445	0.867391
40	0.830086	0.896643	0.944256
41	-0.192826	0.683418	0.725352
42	0.378901	0.388772	0.677095
43	-0.232228	0.789134	0.820768
44	0.182773	-0.0124682	0.560979
45	-0.25858	0.537913	0.651001
46	-0.0705104	0.253718	0.369
47	0.78208	0.865893	0.884251
48	-0.450825	0.863658	0.919041
49	0.750229	0.770475	0.806938
50	0.836081	0.929715	0.918824
51	0.320711	0.325693	0.414661
52	-0.466443	0.672828	0.884682
53	0.639262	0.67595	0.707138
54	0.260851	0.136785	0.834088
55	0.310817	0.280688	0.747683
56	0.486356	0.494674	0.640857
57	0.250042	0.0612163	0.739021
58	0.233449	0.173813	0.590291
59	-0.523256	0.836145	0.892032
60	0.546943	0.630646	0.774
61	0.422001	0.525739	0.599895
62	-0.18875	0.689367	0.734087
63	-0.299851	0.290275	0.526646
64	0.0127874	0.222879	0.660247
65	-0.0668372	0.161417	0.480386
66	-0.482391	0.80012	0.832738
67	0.817151	0.939356	0.964877
68	0.773272	0.886354	0.87061
69	0.182414	0.177023	0.386144
70	0.734207	0.8663	0.885028
71	0.39455	0.439668	0.664869
72	0.651519	0.707614	0.712834
73	0.81208	0.918351	0.895625
74	-0.471532	0.717788	0.840958
75	0.109065	-0.0940285	0.700699
76	-0.37898	0.915152	0.952163
77	0.0421713	0.0607349	0.421161
78	0.360774	0.463858	0.594008
79	-0.395675	0.7946	0.838395
80	0.0898796	0.0602223	0.329615
81	0.252803	0.243928	0.410063
82	0.770797	0.834292	0.848664
83	0.343883	0.421421	0.460788
84	-0.0721153	0.330074	0.759127
85	-0.319874	0.731116	0.912506
86	-0.23094	0.589632	0.666518
87	0.520334	0.439876	0.778858
88	0.393364	0.431128	0.442467
89	0.718178	0.869092	0.871896
90	-0.194192	0.438007	0.638784
91	-0.379303	0.909618	0.949304
92	0.0545321	0.169554	0.495946
93	-0.385587	0.563184	0.73644
94	-0.0419817	0.210332	0.641479
95	0.492282	0.617047	0.713386
96	-0.473193	0.689737	0.860526
97	-0.454332	0.694459	0.775611

## Sheet: Fig 2i
Cell	GC-GLM Gain Control
1	0.079462
2	0.244247
3	-0.29006
4	-0.159423
5	-0.147715
6	-0.286299
7	-0.336732
8	-0.681162
9	-0.508611
10	0.0919195
11	0.488832
12	-0.271272
13	-0.0880942
14	-0.322382
15	0.230405
16	0.373505
17	0.218579
18	0.0104474
19	-0.34969
20	0.221356
21	-0.156696
22	0.144481
23	-0.143652
24	0.110321
25	0.102661
26	-0.345264
27	-0.117568
28	-0.328026
29	-0.0753253
30	0.0291392
31	0.0545251
32	-0.168526
33	-0.416939
34	0.119697
35	-0.0837878
36	0.00446488
37	-0.13079
38	-0.0593113
39	-0.397778
40	0.0308997
41	-0.334946
42	0.111026
43	-0.442079
44	-0.342586
45	-0.397969
46	-0.273667
47	-0.0967672
48	-0.251509
49	-0.134924
50	-0.432675
51	-0.42469
52	-0.424952
53	-0.321101
54	-0.290486
55	0.763978
56	-0.257196
57	-0.356221
58	0.252706
59	-0.191892
60	0.0752441
61	-0.123032
62	-0.170201
63	-0.0610863
64	0.216308
65	-0.26028
66	0.165694
67	-0.605625
68	-0.149861
69	-0.0637293
70	-0.0122883
71	0.261598
72	0.40693
73	-0.388955
74	-0.295996
75	-0.404578
76	-0.0820142
77	-0.228924
78	0.41227
79	-0.287547
80	-0.0746747
81	-0.102105
82	0.132741
83	0.32138
84	-0.375357
85	-0.0144601
86	-0.121527
87	0.0342324
88	0.0537148
89	-0.1231
90	-0.0849209
91	-0.0190561
92	0.0286387
93	-0.0723173
94	0.698897
95	0.424552
96	-0.177199
97	-0.159391

## Sheet: Fig 2j
	Gain control estimator
Cell	GC-GLM	GC-LN
1	0.079462	0.201771
2	0.244247	1.29837
3	-0.29006	0.730464
4	-0.159423	-3.89918
5	-0.147715	0.11002
6	-0.286299	-0.766435
7	-0.336732	11.6165
8	-0.681162	0.679123
9	-0.508611	-10.9676
10	0.0919195	4.42608
11	0.488832	5.78336
12	-0.271272	0.872234
13	-0.0880942	-1.05738
14	-0.322382	-2.30619
15	0.230405	1.68212
16	0.373505	0.344101
17	0.218579	12.5477
18	0.0104474	-0.753631
19	-0.34969	-30.6412
20	0.221356	13.9659
21	-0.156696	-3.23955
22	0.144481	2.15633
23	-0.143652	-0.39265
24	0.110321	18.6582
25	0.102661	1.31037
26	-0.345264	-4.5481
27	-0.117568	0.860539
28	-0.328026	-12.2291
29	-0.0753253	-1.0414
30	0.0291392	-1.26816
31	0.0545251	-0.228566
32	-0.168526	0.520481
33	-0.416939	0.235368
34	0.119697	1.01581
35	-0.0837878	0.258604
36	0.00446488	-0.000109749
37	-0.13079	-0.930642
38	-0.0593113	-4.61831
39	-0.397778	-10.13
40	0.0308997	2.27024
41	-0.334946	-8.76028
42	0.111026	1.73764
43	-0.442079	-17.6666
44	-0.342586	-1.96548
45	-0.397969	-1.82349
46	-0.273667	-0.405148
47	-0.0967672	10.7003
48	-0.251509	-7.00709
49	-0.134924	2.2821
50	-0.432675	16.8022
51	-0.42469	-4.06542
52	-0.424952	-16.3002
53	-0.321101	2.46537
54	-0.290486	-10.6035
55	0.763978	0.321742
56	-0.257196	0.13384
57	-0.356221	-1.70996
58	0.252706	0.198309
59	-0.191892	-8.36354
60	0.0752441	0.726651
61	-0.123032	1.00455
62	-0.170201	-4.09943
63	-0.0610863	-1.55015
64	0.216308	-0.552072
65	-0.26028	-5.09057
66	0.165694	-1.93411
67	-0.605625	7.5871
68	-0.149861	13.782
69	-0.0637293	-1.64604
70	-0.0122883	8.90654
71	0.261598	2.50705
72	0.40693	0.761427
73	-0.388955	3.09254
74	-0.295996	-1.66091
75	-0.404578	-1.38288
76	-0.0820142	-5.66234
77	-0.228924	-2.93599
78	0.41227	3.38747
79	-0.287547	-6.91085
80	-0.0746747	-0.707345
81	-0.102105	0.00909296
82	0.132741	3.38823
83	0.32138	5.25718
84	-0.375357	-2.91763
85	-0.0144601	-4.43569
86	-0.121527	-0.618125
87	0.0342324	0.936566
88	0.0537148	0.821769
89	-0.1231	4.66109
90	-0.0849209	-6.22782
91	-0.0190561	-7.74483
92	0.0286387	-0.148301
93	-0.0723173	-3.14498
94	0.698897	1.14416
95	0.424552	5.02742
96	-0.177199	-5.77836
97	-0.159391	-2.17844

## Sheet: Fig 2k
Low Contrast Gain Dynamics
	Time
Cell	-0.075	-0.05	-0.025	0	0.025	0.05	0.075	0.1	0.125	0.15	0.175	0.2	0.225	0.25	0.275	0.3	0.325	0.35	0.375	0.4	0.425	0.45	0.475	0.5	0.525	0.55	0.575	0.6	0.625	0.65	0.675	0.7	0.725	0.75	0.775	0.8	0.825	0.85	0.875	0.9	0.925	0.95	0.975	1
1	0.842247	0.842247	0.842247	0.842247	0.890279	0.911623	0.909436	0.886767	0.84655	0.791608	0.72465	0.648275	0.564966	0.477096	0.386925	0.296601	0.208159	0.123521	0.0444977	-0.0272136	-0.0900278	-0.142472	-0.183186	-0.210922	-0.22455	-0.223183	-0.206299	-0.17375	-0.125757	-0.0629157	0.0138076	0.103074	0.203174	0.312024	0.427171	0.545787	0.664676	0.780266	0.888616	0.985411	1.06597	1.12522	1.15775	1.15775
2	0.957749	0.957749	0.957749	0.957749	0.87763	0.819734	0.781107	0.758973	0.750738	0.753987	0.766485	0.786179	0.811192	0.839832	0.870584	0.902113	0.933266	0.963068	0.990726	1.01563	1.03733	1.05559	1.07034	1.08167	1.08987	1.0953	1.09832	1.09926	1.09845	1.09617	1.09273	1.08839	1.08341	1.07801	1.07244	1.06688	1.06152	1.05655	1.05211	1.04835	1.04538	1.04332	1.04225	1.04225
3	0.921764	0.921764	0.921764	0.921764	0.990254	1.03898	1.06916	1.08204	1.07892	1.06115	1.03011	0.987255	0.934056	0.872045	0.802798	0.727936	0.649125	0.568079	0.486557	0.406363	0.329347	0.257407	0.192484	0.136568	0.0916808	0.0596456	0.0418449	0.0392115	0.0522289	0.0809306	0.124901	0.183273	0.254733	0.337515	0.429405	0.527738	0.629399	0.730827	0.828006	0.916474	0.991318	1.04718	1.07824	1.07824
4	0.847913	0.847913	0.847913	0.847913	0.826774	0.793916	0.753023	0.707447	0.66021	0.614003	0.571182	0.533774	0.503475	0.481646	0.46932	0.467197	0.475644	0.494699	0.524065	0.563117	0.610896	0.666111	0.727142	0.792035	0.858517	0.924302	0.987385	1.04606	1.09893	1.14487	1.18309	1.21307	1.23461	1.24778	1.25297	1.25087	1.24245	1.22901	1.21212	1.19365	1.17579	1.16101	1.15209	1.15209
5	0.831969	0.831969	0.831969	0.831969	0.735152	0.652215	0.582494	0.525319	0.480011	0.445885	0.422248	0.408397	0.403626	0.407217	0.418449	0.436588	0.460898	0.490631	0.525034	0.563345	0.604797	0.648612	0.694006	0.740189	0.786363	0.83177	0.875737	0.917676	0.957088	0.993556	1.02675	1.05644	1.08245	1.10472	1.12327	1.1382	1.14969	1.15803	1.16358	1.16677	1.16815	1.16833	1.16803	1.16803
6	0.632987	0.632987	0.632987	0.632987	0.589679	0.578809	0.594494	0.631289	0.684184	0.748605	0.820414	0.895909	0.971824	1.04533	1.11403	1.17597	1.22963	1.27392	1.30819	1.33223	1.34625	1.35093	1.34735	1.33704	1.32196	1.30414	1.28541	1.26731	1.25116	1.23801	1.22868	1.22372	1.22344	1.2279	1.23691	1.25002	1.26654	1.28553	1.3058	1.3259	1.34414	1.35857	1.36701	1.36701
7	0.764196	0.764196	0.764196	0.764196	0.746194	0.744606	0.757103	0.781485	0.815681	0.857748	0.905876	0.958383	1.01371	1.07045	1.12729	1.18307	1.23676	1.28746	1.33438	1.37688	1.41444	1.44668	1.47333	1.49427	1.5095	1.51911	1.52327	1.52221	1.51621	1.50565	1.49095	1.4726	1.45115	1.42723	1.40152	1.37478	1.34783	1.32156	1.2969	1.27489	1.25659	1.24316	1.2358	1.2358
8	0.965926	0.965926	0.965926	0.965926	0.974993	0.973586	0.963278	0.945553	0.921814	0.893381	0.86149	0.827292	0.791856	0.756167	0.721128	0.687556	0.656186	0.627669	0.602573	0.581382	0.564497	0.552234	0.544829	0.54243	0.545104	0.552835	0.565521	0.582977	0.604934	0.631038	0.660853	0.693856	0.729442	0.766921	0.805521	0.844384	0.882566	0.919044	0.952707	0.982362	1.00673	1.02445	1.03407	1.03407
9	0.861331	0.861331	0.861331	0.861331	0.721213	0.629079	0.577603	0.559956	0.569804	0.60131	0.649134	0.70843	0.774849	0.84454	0.914145	0.980804	1.04215	1.09632	1.14194	1.17814	1.20453	1.22123	1.22886	1.22851	1.2218	1.21045	1.19606	1.18001	1.16354	1.14768	1.13329	1.12103	1.1114	1.10471	1.1011	1.10051	1.10271	1.10729	1.11365	1.12102	1.12843	1.13476	1.13867	1.13867
10	0.860072	0.860072	0.860072	0.860072	0.821236	0.800761	0.796089	0.804806	0.824651	0.853506	0.889405	0.930526	0.975197	1.02189	1.06924	1.116	1.1611	1.2036	1.24272	1.27782	1.30841	1.33414	1.35482	1.3704	1.38099	1.38676	1.38797	1.38489	1.37783	1.36716	1.35328	1.33664	1.31772	1.29705	1.2752	1.25278	1.23045	1.20889	1.18884	1.17108	1.15643	1.14574	1.13993	1.13993
11	0.881124	0.881124	0.881124	0.881124	1.02438	1.11206	1.15515	1.16374	1.14702	1.11328	1.06994	1.02351	0.979583	0.942894	0.917265	0.905625	0.91001	0.931562	0.970526	1.02625	1.0972	1.18094	1.27412	1.37254	1.47108	1.56463	1.64875	1.71983	1.77499	1.81217	1.83004	1.82808	1.80651	1.76636	1.70941	1.63821	1.55612	1.46722	1.37642	1.28936	1.21249	1.153	1.11888	1.11888
12	0.85028	0.85028	0.85028	0.85028	0.864082	0.880651	0.899638	0.920698	0.943497	0.967705	0.993002	1.01907	1.04561	1.07232	1.0989	1.12508	1.15057	1.1751	1.19842	1.22026	1.24038	1.25854	1.2745	1.28804	1.29893	1.30701	1.31214	1.31428	1.31344	1.30969	1.30318	1.29412	1.28276	1.26946	1.25462	1.23869	1.22221	1.20578	1.19005	1.17576	1.16369	1.15471	1.14972	1.14972
13	0.925997	0.925997	0.925997	0.925997	0.7716	0.659291	0.582934	0.536811	0.515622	0.514486	0.52894	0.55494	0.58886	0.627493	0.668048	0.708155	0.745863	0.779636	0.808359	0.831335	0.848286	0.85935	0.865086	0.86647	0.864884	0.861819	0.85858	0.856271	0.855799	0.85787	0.862988	0.871461	0.883396	0.898701	0.917083	0.938051	0.960912	0.984778	1.00856	1.03096	1.05049	1.06547	1.074	1.074
14	0.826968	0.826968	0.826968	0.826968	0.982841	1.03968	1.01558	0.927353	0.790469	0.619107	0.426133	0.223102	0.0202609	-0.173453	-0.350414	-0.504303	-0.630113	-0.724145	-0.78401	-0.808629	-0.798232	-0.754359	-0.679859	-0.578891	-0.456886	-0.31967	-0.172586	-0.0204616	0.132397	0.282203	0.425687	0.560099	0.683209	0.793305	0.889194	0.970203	1.03618	1.08748	1.125	1.15013	1.1648	1.17145	1.17303	1.17303
15	0.94054	0.94054	0.94054	0.94054	1.04671	1.12386	1.17568	1.20563	1.21696	1.21274	1.19581	1.16882	1.13421	1.09422	1.05088	1.00601	0.961246	0.917997	0.877476	0.840692	0.808446	0.781336	0.759757	0.743895	0.733739	0.72914	0.729889	0.735712	0.746277	0.761189	0.779992	0.802168	0.827139	0.854265	0.882845	0.912117	0.941256	0.969378	0.995536	1.01872	1.03787	1.05185	1.05946	1.05946
16	0.933598	0.933598	0.933598	0.933598	0.804044	0.713778	0.656566	0.626621	0.618606	0.627632	0.649263	0.679507	0.714827	0.752132	0.78878	0.822581	0.851793	0.875121	0.891725	0.901208	0.903627	0.899486	0.88974	0.875791	0.859479	0.84273	0.827217	0.814344	0.805244	0.800779	0.801544	0.807863	0.819789	0.837106	0.859329	0.885703	0.915201	0.946529	0.978122	1.00815	1.03449	1.05479	1.0664	1.0664
17	1.01839	1.01839	1.01839	1.01839	1.15671	1.24224	1.28414	1.29089	1.2703	1.22949	1.1749	1.11228	1.04673	0.982631	0.92371	0.873002	0.832863	0.804971	0.790319	0.789224	0.801319	0.825558	0.860212	0.902875	0.95048	0.999828	1.04811	1.09292	1.13229	1.16463	1.18879	1.20402	1.20999	1.20677	1.19486	1.17516	1.14898	1.11805	1.08452	1.05094	1.02027	0.995899	0.98161	0.98161
18	0.825279	0.825279	0.825279	0.825279	0.83582	0.847276	0.859556	0.872571	0.886232	0.900448	0.915128	0.930184	0.945523	0.961054	0.976687	0.992329	1.00789	1.02328	1.0384	1.05316	1.06746	1.08123	1.09436	1.10675	1.11832	1.12898	1.13866	1.14732	1.15492	1.16145	1.16691	1.17132	1.17472	1.17718	1.17876	1.17955	1.17968	1.17926	1.17844	1.17739	1.17628	1.17532	1.17472	1.17472
19	0.769902	0.769902	0.769902	0.769902	0.991303	1.14004	1.22843	1.26787	1.26886	1.24098	1.19292	1.13245	1.06642	1.00079	0.940619	0.89003	0.852257	0.829623	0.823538	0.83451	0.862135	0.9051	0.961187	1.02727	1.09934	1.1732	1.24518	1.31214	1.37148	1.42112	1.45957	1.48582	1.49945	1.50054	1.48975	1.46824	1.43774	1.4005	1.35933	1.31755	1.27905	1.24825	1.2301	1.2301
20	0.846818	0.846818	0.846818	0.846818	0.971433	1.06327	1.1271	1.16736	1.18819	1.1934	1.18648	1.17061	1.14865	1.12315	1.09632	1.07009	1.04603	1.02541	1.0092	0.998038	0.992232	0.99179	0.996396	1.00542	1.01791	1.03284	1.04924	1.06628	1.08323	1.09945	1.11442	1.12774	1.13908	1.14826	1.15518	1.15985	1.16239	1.16303	1.16211	1.16006	1.15744	1.15489	1.15318	1.15318
21	0.777306	0.777306	0.777306	0.777306	0.820394	0.821836	0.791507	0.738441	0.67083	0.596025	0.520538	0.450037	0.389351	0.342468	0.312532	0.30185	0.311886	0.343261	0.395759	0.46832	0.559044	0.665188	0.783172	0.908571	1.03615	1.16064	1.27744	1.38272	1.47337	1.54704	1.60207	1.63759	1.65344	1.65019	1.62917	1.59244	1.54277	1.48372	1.41954	1.35523	1.29655	1.24996	1.22269	1.22269
22	0.831299	0.831299	0.831299	0.831299	0.913236	0.978129	1.02834	1.06609	1.09341	1.11219	1.12417	1.13091	1.13383	1.13417	1.13302	1.13132	1.12984	1.12919	1.12982	1.13204	1.13598	1.14161	1.14874	1.15705	1.16602	1.17512	1.18387	1.19188	1.19881	1.2044	1.20847	1.2109	1.21165	1.21074	1.20829	1.20446	1.1995	1.19372	1.18751	1.18134	1.17573	1.17129	1.1687	1.1687
23	0.957223	0.957223	0.957223	0.957223	0.880317	0.823226	0.783557	0.759047	0.747566	0.747115	0.755827	0.771965	0.793927	0.820239	0.849561	0.880685	0.912532	0.944158	0.974747	1.00362	1.03022	1.05414	1.07507	1.09288	1.10753	1.11908	1.12761	1.13325	1.13614	1.13645	1.1344	1.13023	1.1242	1.11662	1.10781	1.09813	1.08798	1.07777	1.06797	1.05903	1.05149	1.04588	1.04278	1.04278
24	0.865297	0.865297	0.865297	0.865297	0.845087	0.840913	0.850242	0.870702	0.900077	0.936316	0.977525	1.02197	1.06808	1.11444	1.15979	1.20305	1.24328	1.27971	1.31173	1.33888	1.36086	1.37756	1.38898	1.39533	1.39695	1.39426	1.3877	1.3777	1.36473	1.34923	1.33166	1.31249	1.29219	1.27123	1.2501	1.22929	1.20929	1.19059	1.17372	1.15917	1.14747	1.13914	1.1347	1.1347
25	0.797171	0.797171	0.797171	0.797171	0.537503	0.350159	0.224723	0.151477	0.121403	0.126184	0.158202	0.21054	0.276982	0.352011	0.43081	0.509265	0.583957	0.652173	0.711896	0.761811	0.801303	0.830458	0.85006	0.861594	0.867227	0.869321	0.869956	0.87091	0.873655	0.879363	0.888898	0.902823	0.921399	0.944579	0.972017	1.00306	1.03675	1.07184	1.10675	1.13963	1.1683	1.19029	1.20283	1.20283
26	0.776051	0.776051	0.776051	0.776051	0.748032	0.730166	0.722067	0.723302	0.733386	0.751784	0.777912	0.811137	0.850773	0.896088	0.946297	1.00057	1.05801	1.1177	1.17865	1.23983	1.30015	1.35848	1.41364	1.46439	1.50946	1.54767	1.57809	1.60005	1.61312	1.61712	1.61214	1.5985	1.57678	1.54783	1.51273	1.47281	1.42967	1.38514	1.34133	1.30059	1.2655	1.23892	1.22395	1.22395
27	0.800724	0.800724	0.800724	0.800724	0.801855	0.806033	0.813047	0.822681	0.834719	0.848939	0.865117	0.883026	0.902436	0.923114	0.944824	0.967324	0.990374	1.01373	1.03713	1.06034	1.08309	1.10514	1.12621	1.14604	1.16436	1.18094	1.19557	1.20811	1.21847	1.22661	1.23251	1.23625	1.23792	1.23767	1.23571	1.2323	1.22773	1.22236	1.21658	1.21086	1.2057	1.20163	1.19928	1.19928
28	0.805486	0.805486	0.805486	0.805486	0.646248	0.550229	0.506309	0.504207	0.534479	0.588521	0.658569	0.737693	0.819806	0.899658	0.972835	1.03577	1.08571	1.12079	1.13992	1.1429	1.13034	1.1037	1.06528	1.01821	0.966442	0.914047	0.864581	0.821034	0.785834	0.760849	0.747387	0.746193	0.757452	0.780787	0.815262	0.859379	0.911078	0.96774	1.02618	1.08267	1.13288	1.17198	1.19451	1.19451
29	0.867081	0.867081	0.867081	0.867081	0.880659	0.886053	0.884892	0.87868	0.868804	0.856526	0.842988	0.829209	0.81609	0.804405	0.794811	0.787842	0.783908	0.783301	0.78619	0.792622	0.802522	0.815694	0.831822	0.850466	0.871068	0.893036	0.915821	0.938923	0.961892	0.984324	1.00587	1.02622	1.04512	1.06236	1.07779	1.09129	1.10281	1.11232	1.11988	1.12556	1.12949	1.13187	1.13292	1.13292
30	0.803644	0.803644	0.803644	0.803644	0.98613	1.09113	1.13275	1.12403	1.07696	1.00246	0.910376	0.809503	0.707568	0.611235	0.526102	0.456707	0.406521	0.377955	0.372353	0.389996	0.430104	0.49083	0.569265	0.661437	0.762344	0.866774	0.970119	1.06841	1.15832	1.23716	1.30288	1.35407	1.38997	1.41045	1.41601	1.40782	1.38765	1.35796	1.3218	1.28288	1.24557	1.21485	1.19636	1.19636
31	0.973844	0.973844	0.973844	0.973844	0.750934	0.598848	0.507126	0.465995	0.466371	0.499858	0.558745	0.636012	0.725326	0.821041	0.9182	1.01253	1.10046	1.17908	1.2462	1.30029	1.34052	1.36675	1.37953	1.38009	1.37033	1.35241	1.32832	1.29987	1.26869	1.23623	1.20375	1.17235	1.14292	1.11618	1.09268	1.07278	1.05665	1.04428	1.03551	1.02994	1.02705	1.02609	1.02616	1.02616
32	0.928593	0.928593	0.928593	0.928593	1.01165	1.07325	1.11555	1.14063	1.15048	1.14705	1.13217	1.10763	1.07512	1.03626	0.992616	0.945649	0.896759	0.84727	0.798428	0.751404	0.707295	0.667121	0.631826	0.60228	0.579274	0.563464	0.555306	0.555062	0.562794	0.578365	0.601442	0.631491	0.667782	0.709386	0.755174	0.803821	0.853804	0.903399	0.950686	0.993547	1.02966	1.05652	1.07141	1.07141
33	0.977627	0.977627	0.977627	0.977627	1.01536	1.03264	1.033	1.01971	0.995819	0.964112	0.927136	0.887188	0.84632	0.806337	0.768796	0.735011	0.706047	0.682723	0.665612	0.655039	0.651085	0.653583	0.66212	0.676036	0.694431	0.716321	0.740786	0.766986	0.794149	0.821583	0.848667	0.874856	0.899679	0.922739	0.943714	0.962356	0.978493	0.992025	1.00293	1.01125	1.01712	1.02074	1.02237	1.02237
34	0.859612	0.859612	0.859612	0.859612	0.83566	0.825982	0.828554	0.841467	0.86293	0.891267	0.924917	0.962437	1.0025	1.04389	1.08552	1.12641	1.16569	1.20261	1.23654	1.26698	1.29352	1.31587	1.33387	1.34748	1.35675	1.36182	1.36288	1.36016	1.35391	1.34444	1.33211	1.31728	1.30039	1.2819	1.26233	1.2422	1.22212	1.20271	1.18463	1.16859	1.15533	1.14566	1.14039	1.14039
35	0.963306	0.963306	0.963306	0.963306	0.604666	0.354924	0.197585	0.11728	0.0997721	0.131948	0.201826	0.298549	0.412391	0.534752	0.658162	0.776277	0.883881	0.976889	1.05234	1.10841	1.14438	1.16069	1.15889	1.14165	1.11276	1.07633	1.03601	0.995006	0.956053	0.921407	0.89286	0.871731	0.858873	0.854667	0.859026	0.871391	0.890735	0.915563	0.943908	0.973333	1.00093	1.02334	1.03669	1.03669
36	1.01044	1.01044	1.01044	1.01044	0.918295	0.862437	0.83668	0.835291	0.852985	0.884925	0.926721	0.974433	1.02457	1.07408	1.12037	1.1613	1.19515	1.22069	1.23709	1.24402	1.24154	1.23022	1.21103	1.1854	1.15522	1.12244	1.08885	1.05597	1.02511	0.997337	0.973504	0.954225	0.939889	0.930652	0.926443	0.926963	0.93168	0.939836	0.950441	0.962279	0.973901	0.983632	0.989565	0.989565
37	0.818727	0.818727	0.818727	0.818727	1.00955	1.1321	1.19831	1.21924	1.20503	1.16494	1.10735	1.03974	0.968675	0.899859	0.838085	0.787259	0.750393	0.729606	0.726125	0.740284	0.771524	0.818393	0.878546	0.948747	1.0249	1.10272	1.17847	1.24895	1.3115	1.36403	1.40498	1.43336	1.44873	1.45117	1.44136	1.42048	1.39029	1.3531	1.31176	1.26968	1.23081	1.19965	1.18127	1.18127
38	0.825718	0.825718	0.825718	0.825718	0.86963	0.899344	0.917531	0.926652	0.92896	0.926499	0.921104	0.914401	0.907807	0.90253	0.899572	0.899721	0.903561	0.911465	0.923596	0.939911	0.960156	0.983869	1.01038	1.03881	1.06807	1.09706	1.12479	1.15046	1.17337	1.19299	1.20894	1.22098	1.22903	1.23312	1.23348	1.23043	1.22449	1.2163	1.20664	1.19645	1.18682	1.17897	1.17428	1.17428
39	0.909876	0.909876	0.909876	0.909876	0.777695	0.677848	0.606239	0.559023	0.532602	0.523624	0.528987	0.545833	0.571555	0.603791	0.640427	0.679596	0.719681	0.759309	0.797357	0.832948	0.865452	0.894489	0.919924	0.94187	0.960682	0.976817	0.990698	1.00271	1.01318	1.02242	1.03068	1.03817	1.04507	1.05151	1.05759	1.06334	1.06879	1.07389	1.07857	1.08271	1.08615	1.08871	1.09012	1.09012
40	0.858797	0.858797	0.858797	0.858797	0.930407	0.973434	0.993497	0.995765	0.984956	0.965337	0.940725	0.914486	0.889537	0.868342	0.852917	0.844825	0.84518	0.854646	0.873435	0.901309	0.93758	0.981109	1.03031	1.08313	1.13711	1.18972	1.23879	1.28248	1.31932	1.34821	1.36839	1.37945	1.38135	1.3744	1.35927	1.33698	1.30891	1.27679	1.24272	1.20915	1.17887	1.15505	1.1412	1.1412
41	0.971859	0.971859	0.971859	0.971859	0.839535	0.75873	0.720062	0.714871	0.735224	0.77391	0.824442	0.881058	0.938721	0.993114	1.04065	1.07846	1.1044	1.11705	1.11573	1.10045	1.07197	1.03178	0.982068	0.925764	0.866491	0.807973	0.753438	0.70559	0.666608	0.638152	0.621355	0.616828	0.624661	0.644418	0.675142	0.715351	0.763041	0.815685	0.870233	0.92311	0.970221	1.00695	1.02814	1.02814
42	0.812656	0.812656	0.812656	0.812656	0.623177	0.513475	0.469638	0.478784	0.529058	0.609636	0.710722	0.82355	0.940382	1.05451	1.16026	1.25297	1.32903	1.38585	1.42186	1.43652	1.43035	1.40485	1.36259	1.30715	1.24311	1.17525	1.10781	1.04438	0.988003	0.941068	0.905386	0.882158	0.87198	0.874845	0.890141	0.916653	0.952562	0.995444	1.04227	1.08941	1.13263	1.16709	1.18734	1.18734
43	0.979411	0.979411	0.979411	0.979411	0.957063	0.932653	0.907577	0.883082	0.860269	0.84009	0.823349	0.810704	0.802663	0.799589	0.801696	0.809048	0.821564	0.839016	0.861025	0.887067	0.91647	0.948412	0.981926	1.0159	1.04906	1.0802	1.10825	1.13235	1.15183	1.16623	1.17525	1.17879	1.17696	1.17003	1.15849	1.14301	1.12445	1.10385	1.08247	1.06173	1.04326	1.02888	1.02059	1.02059
44	0.994393	0.994393	0.994393	0.994393	0.901418	0.844935	0.819202	0.818862	0.838943	0.874861	0.922414	0.977786	1.03755	1.09865	1.15844	1.21464	1.26536	1.3091	1.34474	1.37154	1.38916	1.39764	1.39739	1.38922	1.37433	1.35403	1.32956	1.30207	1.2726	1.2421	1.21142	1.18132	1.15244	1.12534	1.10049	1.07825	1.05888	1.04255	1.02933	1.01921	1.01204	1.00761	1.00561	1.00561
45	0.961735	0.961735	0.961735	0.961735	1.07797	1.16218	1.21894	1.25247	1.26675	1.26543	1.25188	1.22916	1.20006	1.16703	1.13226	1.09764	1.06475	1.03489	1.00904	0.987916	0.971907	0.961125	0.955378	0.954182	0.956763	0.962239	0.969804	0.978736	0.988394	0.99822	1.00774	1.01656	1.02438	1.03096	1.03616	1.03992	1.04227	1.0433	1.04322	1.04227	1.04083	1.03932	1.03826	1.03826
High Contrast Gain Dynamics
	Time
Cell	-0.075	-0.05	-0.025	0	0.025	0.05	0.075	0.1	0.125	0.15	0.175	0.2	0.225	0.25	0.275	0.3	0.325	0.35	0.375	0.4	0.425	0.45	0.475	0.5	0.525	0.55	0.575	0.6	0.625	0.65	0.675	0.7	0.725	0.75	0.775	0.8	0.825	0.85	0.875	0.9	0.925	0.95	0.975	1
1	1.13231	1.13231	1.13231	1.13231	1.2329	1.28779	1.30511	1.29238	1.25652	1.20382	1.13999	1.07012	0.998708	0.929631	0.866167	0.810989	0.76616	0.733141	0.712784	0.705338	0.710443	0.727136	0.753845	0.788394	0.828022	0.869844	0.911323	0.950282	0.984912	1.01377	1.03576	1.05018	1.05666	1.05522	1.04624	1.03045	1.00894	0.983202	0.95505	0.926682	0.900657	0.879898	0.867694	0.867694
2	1.11717	1.11717	1.11717	1.11717	1.07751	1.04232	1.01133	0.984313	0.961001	0.94115	0.924513	0.910848	0.899911	0.891465	0.885271	0.881094	0.878702	0.877864	0.878353	0.879941	0.882405	0.885524	0.889079	0.892851	0.896627	0.900209	0.903427	0.906143	0.908246	0.909656	0.910324	0.91023	0.909382	0.90782	0.905613	0.90286	0.899688	0.896257	0.892755	0.889398	0.886435	0.884142	0.882828	0.882828
3	1.06948	1.06948	1.06948	1.06948	1.11916	1.13575	1.12588	1.09563	1.05058	0.995788	0.935784	0.87458	0.815668	0.762017	0.716075	0.679772	0.654513	0.641184	0.64015	0.651254	0.673818	0.706645	0.748015	0.795686	0.846916	0.898885	0.949123	0.99553	1.03637	1.07029	1.09628	1.11372	1.12234	1.12227	1.11397	1.0983	1.07647	1.05005	1.02101	0.991668	0.964705	0.943181	0.930522	0.930522
4	1.13421	1.13421	1.13421	1.13421	1.03264	0.94771	0.877706	0.820984	0.776002	0.741308	0.715547	0.697456	0.685866	0.679701	0.677981	0.679818	0.684418	0.691081	0.6992	0.708263	0.717851	0.727638	0.737394	0.74698	0.756351	0.765506	0.774439	0.783143	0.791603	0.799803	0.807718	0.815321	0.82258	0.829459	0.835914	0.841901	0.847367	0.852257	0.856511	0.860063	0.862844	0.864779	0.865788	0.865788
5	1.1687	1.1687	1.1687	1.1687	0.913948	0.727654	0.599675	0.520565	0.481565	0.474612	0.492332	0.528045	0.575764	0.630192	0.686726	0.741453	0.791154	0.833302	0.866061	0.888289	0.899534	0.900038	0.890733	0.873247	0.849874	0.82311	0.795167	0.767958	0.743099	0.721902	0.705381	0.694249	0.688921	0.68951	0.695829	0.707393	0.723413	0.742805	0.764181	0.785855	0.80584	0.821851	0.831299	0.831299
6	1.31415	1.31415	1.31415	1.31415	1.06642	0.877622	0.739741	0.645287	0.587276	0.559235	0.555199	0.569714	0.597834	0.635127	0.677665	0.722034	0.765328	0.805152	0.839618	0.867352	0.887486	0.899663	0.904037	0.901271	0.892523	0.879148	0.862392	0.843383	0.823127	0.80251	0.782297	0.763135	0.745548	0.729941	0.716599	0.705686	0.697246	0.691203	0.68736	0.685401	0.684888	0.685264	0.685851	0.685851
7	1.27281	1.27281	1.27281	1.27281	1.10288	0.963403	0.850901	0.762112	0.693968	0.643599	0.608338	0.585713	0.573453	0.569487	0.57194	0.57914	0.58961	0.602076	0.615459	0.628884	0.641669	0.653337	0.663606	0.672395	0.679817	0.686075	0.691359	0.69584	0.699671	0.702986	0.705903	0.708519	0.710914	0.71315	0.71527	0.717298	0.719242	0.721089	0.722811	0.724357	0.725663	0.726643	0.727193	0.727193
8	1.05402	1.05402	1.05402	1.05402	1.14847	1.2056	1.23166	1.23244	1.21328	1.1791	1.13433	1.08299	1.02863	0.974363	0.922847	0.876299	0.836485	0.804724	0.781889	0.768405	0.764247	0.768946	0.781583	0.800793	0.824777	0.851621	0.879619	0.907286	0.933355	0.956781	0.976738	0.992621	1.00405	1.01085	1.01309	1.01103	1.00518	0.996257	0.985192	0.973143	0.96149	0.951829	0.945979	0.945979
9	1.18371	1.18371	1.18371	1.18371	1.0457	0.932513	0.841261	0.769232	0.713882	0.672841	0.643912	0.625068	0.614456	0.610396	0.611377	0.616065	0.623293	0.632069	0.641575	0.651161	0.660353	0.668847	0.676513	0.683391	0.68969	0.695685	0.701612	0.707664	0.713994	0.720712	0.727883	0.735535	0.743649	0.752166	0.760986	0.769963	0.778912	0.787606	0.795772	0.8031	0.809233	0.813776	0.816288	0.816288
10	1.20976	1.20976	1.20976	1.20976	0.908296	0.684147	0.526486	0.425185	0.370825	0.35469	0.36877	0.40576	0.45906	0.522776	0.591716	0.661397	0.728039	0.788567	0.840612	0.882509	0.913299	0.932729	0.941248	0.940013	0.930866	0.915896	0.897	0.875863	0.853961	0.832556	0.812702	0.795239	0.780797	0.769797	0.762444	0.758737	0.758461	0.76119	0.766287	0.772905	0.779985	0.786257	0.790239	0.790239
11	1.22639	1.22639	1.22639	1.22639	1.16412	1.10971	1.06299	1.02373	0.991667	0.966503	0.947892	0.935448	0.928748	0.927324	0.930672	0.938243	0.949451	0.963668	0.980223	0.998409	1.01748	1.03663	1.05505	1.07185	1.08613	1.09705	1.10392	1.10625	1.1037	1.0961	1.08346	1.06595	1.04393	1.0179	0.988568	0.956781	0.923572	0.890141	0.857859	0.828267	0.803078	0.784176	0.773612	0.773612
12	1.17831	1.17831	1.17831	1.17831	1.00601	0.872531	0.772516	0.700966	0.653239	0.625048	0.612465	0.611914	0.620178	0.634396	0.652062	0.671027	0.689497	0.706036	0.719562	0.72935	0.735031	0.736594	0.734381	0.729091	0.72177	0.713565	0.705481	0.69837	0.692932	0.689715	0.689114	0.691372	0.696579	0.704673	0.715439	0.72851	0.743367	0.759337	0.775596	0.791166	0.80492	0.815574	0.821694	0.821694
13	1.09452	1.09452	1.09452	1.09452	1.01808	0.9567	0.908832	0.873006	0.847821	0.831947	0.82412	0.823151	0.827917	0.837368	0.850522	0.866468	0.884365	0.903443	0.923	0.942405	0.961099	0.97859	0.994458	1.00835	1.01999	1.02916	1.03572	1.03956	1.04068	1.0391	1.03492	1.02832	1.01952	1.00881	0.99654	0.983128	0.969055	0.954861	0.941152	0.928596	0.917925	0.909933	0.905477	0.905477
14	1.24391	1.24391	1.24391	1.24391	0.974459	0.772581	0.628683	0.533807	0.479635	0.458482	0.463301	0.487679	0.52584	0.572644	0.623586	0.674798	0.723047	0.765737	0.800905	0.827229	0.844017	0.851218	0.849413	0.839822	0.824281	0.80483	0.783295	0.761276	0.740139	0.721024	0.704838	0.692261	0.683741	0.679497	0.679518	0.683563	0.691163	0.701617	0.713994	0.727135	0.73965	0.749919	0.756093	0.756093
15	1.02433	1.02433	1.02433	1.02433	1.09568	1.14001	1.16213	1.16648	1.15713	1.1378	1.11183	1.0822	1.05152	1.02204	0.995634	0.973817	0.957738	0.948179	0.945556	0.949917	0.960947	0.977963	0.999916	1.02539	1.05262	1.07978	1.10529	1.12781	1.14627	1.15984	1.16794	1.17026	1.16673	1.15754	1.14311	1.12416	1.10161	1.07667	1.05079	1.02567	1.00326	0.985772	0.975672	0.975672
16	1.06439	1.06439	1.06439	1.06439	1.12859	1.16503	1.17814	1.17204	1.15058	1.11728	1.07538	1.02781	0.977213	0.925918	0.875963	0.829086	0.786723	0.750014	0.719796	0.69661	0.680695	0.671993	0.670144	0.67449	0.684082	0.697862	0.714845	0.734129	0.754891	0.776394	0.797979	0.81907	0.839174	0.857877	0.87485	0.889843	0.902689	0.913303	0.92168	0.927899	0.932119	0.934582	0.935611	0.935611
17	1.0777	1.0777	1.0777	1.0777	1.07471	1.06282	1.04459	1.02233	0.998128	0.973825	0.951024	0.931092	0.915156	0.904107	0.898598	0.899042	0.905618	0.918262	0.936676	0.960322	0.988425	1.01997	1.05371	1.08816	1.12159	1.1523	1.17887	1.20013	1.21518	1.2234	1.22444	1.21823	1.20497	1.18512	1.15943	1.1289	1.09483	1.05878	1.02256	0.988297	0.958354	0.935381	0.922298	0.922298
18	1.22306	1.22306	1.22306	1.22306	1.01369	0.848394	0.721352	0.627127	0.560659	0.517266	0.492644	0.482867	0.484386	0.494031	0.50901	0.526905	0.545682	0.563679	0.579616	0.592588	0.60207	0.607913	0.610346	0.609978	0.607781	0.604844	0.602116	0.600392	0.600322	0.602401	0.606975	0.61424	0.62424	0.636871	0.651875	0.668846	0.687227	0.70631	0.725237	0.742998	0.758435	0.770237	0.776943	0.776943
19	1.21198	1.21198	1.21198	1.21198	1.06542	0.951468	0.865534	0.803351	0.760959	0.734707	0.721252	0.71756	0.720907	0.728879	0.739368	0.750578	0.761022	0.76952	0.775204	0.777512	0.776194	0.771308	0.76322	0.752608	0.740445	0.727793	0.71558	0.70459	0.695468	0.688718	0.684701	0.683637	0.685604	0.690538	0.698236	0.708351	0.720395	0.733738	0.747611	0.7611	0.773151	0.78257	0.788019	0.788019
20	1.1894	1.1894	1.1894	1.1894	1.06862	0.971218	0.894507	0.835953	0.793166	0.76391	0.746094	0.73778	0.737176	0.742643	0.752688	0.765969	0.781293	0.797616	0.814045	0.829834	0.844387	0.857259	0.868152	0.876918	0.883557	0.888151	0.890798	0.891614	0.890731	0.888296	0.88447	0.879432	0.873375	0.866509	0.859059	0.851266	0.843385	0.83569	0.828466	0.822019	0.816665	0.812741	0.810596	0.810596
21	1.17527	1.17527	1.17527	1.17527	1.12912	1.0847	1.04263	1.00346	0.967645	0.935567	0.907525	0.883739	0.864346	0.849405	0.838891	0.8327	0.830646	0.832464	0.837806	0.846245	0.857271	0.870296	0.884649	0.899579	0.914258	0.927881	0.939764	0.949352	0.956212	0.96004	0.960658	0.958011	0.952175	0.943349	0.931858	0.918155	0.902817	0.886548	0.87018	0.854668	0.841094	0.830669	0.824725	0.824725
22	1.10497	1.10497	1.10497	1.10497	1.24668	1.33364	1.37567	1.38185	1.36048	1.31914	1.26464	1.20302	1.1396	1.07892	1.02479	0.980245	0.947577	0.928323	0.92327	0.932446	0.955132	0.98985	1.03437	1.08572	1.14017	1.19393	1.24369	1.28668	1.32068	1.34402	1.35555	1.35468	1.34133	1.316	1.27969	1.23398	1.18096	1.12327	1.0641	1.00716	0.956706	0.917552	0.895034	0.895034
23	1.05399	1.05399	1.05399	1.05399	0.915513	0.812398	0.739898	0.693564	0.669242	0.663073	0.671495	0.691242	0.719344	0.753127	0.790213	0.828518	0.866258	0.901943	0.934377	0.962663	0.986199	1.00468	1.01809	1.02673	1.03115	1.03207	1.03013	1.02594	1.02005	1.01296	1.00511	0.996913	0.988704	0.980784	0.973397	0.966736	0.960945	0.956114	0.952285	0.949448	0.947539	0.946448	0.94601	0.94601
24	1.11681	1.11681	1.11681	1.11681	0.922927	0.782175	0.686486	0.628358	0.600852	0.597588	0.612752	0.641086	0.677899	0.719059	0.760995	0.8007	0.835728	0.864193	0.884772	0.896704	0.89979	0.894391	0.88143	0.862395	0.839313	0.814357	0.789439	0.766196	0.745985	0.729888	0.718711	0.71298	0.712948	0.718587	0.729595	0.745392	0.765121	0.787649	0.811564	0.835179	0.85653	0.873374	0.883194	0.883194
25	1.22985	1.22985	1.22985	1.22985	1.03273	0.882134	0.771674	0.695377	0.647686	0.623455	0.617956	0.626872	0.6463	0.672753	0.703157	0.734852	0.765591	0.793542	0.817288	0.835824	0.84856	0.855321	0.856343	0.85228	0.844185	0.833257	0.820578	0.807103	0.79366	0.780951	0.76955	0.759903	0.752329	0.747023	0.744049	0.743345	0.744724	0.74787	0.75234	0.757563	0.762844	0.767358	0.770154	0.770154
26	1.20074	1.20074	1.20074	1.20074	1.01474	0.870672	0.762979	0.686457	0.636251	0.607862	0.597141	0.600294	0.613878	0.634803	0.660332	0.688081	0.716018	0.742464	0.766093	0.78593	0.801355	0.8121	0.818248	0.820237	0.818847	0.814987	0.809479	0.803052	0.796338	0.789873	0.784099	0.779362	0.775913	0.773907	0.773405	0.774372	0.776675	0.780091	0.784297	0.788876	0.793317	0.797012	0.799259	0.799259
27	1.22568	1.22568	1.22568	1.22568	1.02649	0.873264	0.759847	0.680474	0.629774	0.602767	0.594864	0.601865	0.619963	0.645742	0.676175	0.708629	0.74086	0.771015	0.797632	0.819641	0.836363	0.847508	0.853178	0.853868	0.850451	0.843948	0.835286	0.825297	0.814711	0.804156	0.794162	0.78516	0.777479	0.771348	0.766897	0.764156	0.763055	0.763422	0.764988	0.767381	0.770132	0.77267	0.774325	0.774325
28	1.12659	1.12659	1.12659	1.12659	1.02268	0.944247	0.887772	0.849954	0.827723	0.818237	0.818879	0.827262	0.841223	0.858829	0.878371	0.89837	0.917572	0.934952	0.94971	0.961275	0.969302	0.973674	0.9745	0.972117	0.967083	0.960039	0.951574	0.942218	0.932439	0.92265	0.9132	0.904384	0.896432	0.88952	0.883762	0.879213	0.875868	0.873665	0.872482	0.872135	0.872385	0.872931	0.873413	0.873413
29	1.15757	1.15757	1.15757	1.15757	1.03926	0.94805	0.880079	0.831753	0.799743	0.780978	0.772651	0.772215	0.777387	0.786143	0.796725	0.807632	0.817629	0.82574	0.831253	0.833715	0.832939	0.828995	0.822219	0.813207	0.802807	0.791941	0.781414	0.771908	0.763986	0.758085	0.754522	0.753491	0.755064	0.759191	0.765699	0.774294	0.784558	0.795952	0.807814	0.81936	0.829685	0.837759	0.842433	0.842433
30	1.15986	1.15986	1.15986	1.15986	1.14856	1.12868	1.10237	1.07157	1.03805	1.00339	0.969013	0.936137	0.905815	0.878917	0.856133	0.837973	0.824769	0.816671	0.813651	0.815501	0.821833	0.832079	0.845493	0.861148	0.877944	0.894768	0.910653	0.924784	0.936501	0.945295	0.950808	0.952839	0.951337	0.946404	0.938296	0.927419	0.914336	0.899759	0.884554	0.869741	0.856492	0.846131	0.840135	0.840135
31	1.09688	1.09688	1.09688	1.09688	0.94373	0.833831	0.760677	0.718213	0.700828	0.703354	0.721069	0.749696	0.785399	0.82479	0.864925	0.903302	0.937866	0.967006	0.989554	1.00479	1.01243	1.01264	1.00605	0.993685	0.977051	0.95776	0.937254	0.916793	0.897448	0.880107	0.865472	0.854058	0.846197	0.842034	0.841528	0.844454	0.850401	0.858772	0.868785	0.879473	0.889682	0.898074	0.903124	0.903124
32	1.09879	1.09879	1.09879	1.09879	1.09847	1.08955	1.07397	1.05351	1.02979	1.00427	0.978261	0.9529	0.929173	0.907908	0.889772	0.875271	0.864755	0.858415	0.85628	0.858223	0.863957	0.873035	0.884853	0.898646	0.913496	0.928471	0.942755	0.955661	0.966627	0.975217	0.98112	0.984151	0.984252	0.98149	0.976058	0.968276	0.958587	0.947564	0.935902	0.924423	0.914077	0.905938	0.901205	0.901205
33	1.03871	1.03871	1.03871	1.03871	1.00346	0.979114	0.964188	0.957274	0.957053	0.962296	0.971861	0.984696	0.999836	1.0164	1.03361	1.05076	1.06725	1.08254	1.0962	1.10789	1.11735	1.1244	1.12898	1.13109	1.13081	1.12831	1.12373	1.11726	1.10909	1.09944	1.08852	1.07657	1.06385	1.05063	1.0372	1.02385	1.01091	0.998692	0.987558	0.977865	0.969992	0.96433	0.961287	0.961287
34	1.11989	1.11989	1.11989	1.11989	1.00634	0.921951	0.862595	0.824418	0.803833	0.797524	0.802441	0.815809	0.835118	0.85813	0.882876	0.907656	0.931041	0.95187	0.969253	0.982568	0.991465	0.995861	0.995944	0.992172	0.985264	0.976036	0.965231	0.953515	0.941474	0.929616	0.91837	0.908088	0.89904	0.891421	0.885345	0.880848	0.877888	0.876343	0.876014	0.876623	0.877811	0.879144	0.880107	0.880107
35	1.11317	1.11317	1.11317	1.11317	0.905155	0.754311	0.652097	0.590564	0.562347	0.560663	0.579318	0.612699	0.65578	0.704119	0.753859	0.801728	0.845037	0.881684	0.91015	0.929503	0.939393	0.940057	0.932315	0.917573	0.897803	0.875142	0.851487	0.828476	0.80749	0.789652	0.77583	0.766632	0.762408	0.763252	0.769	0.77923	0.793263	0.810162	0.828733	0.847524	0.864826	0.87867	0.886833	0.886833
36	1.07416	1.07416	1.07416	1.07416	0.983347	0.915154	0.866423	0.834197	0.815727	0.80847	0.810091	0.818462	0.831661	0.847975	0.865896	0.884125	0.901567	0.917338	0.930758	0.941355	0.948864	0.953228	0.954596	0.953324	0.949969	0.945159	0.939459	0.933367	0.927311	0.921655	0.916692	0.912648	0.909683	0.907888	0.907285	0.907831	0.909412	0.91185	0.914896	0.918234	0.921482	0.924189	0.925835	0.925835
37	1.20768	1.20768	1.20768	1.20768	0.97081	0.791282	0.661305	0.573579	0.521305	0.498183	0.49841	0.51668	0.548188	0.588626	0.634185	0.681552	0.727914	0.770958	0.808866	0.840321	0.864502	0.881088	0.890255	0.892679	0.88952	0.882121	0.871711	0.859386	0.846112	0.832727	0.819937	0.808319	0.798317	0.790249	0.7843	0.780525	0.77885	0.779071	0.780851	0.783726	0.787101	0.79025	0.792318	0.792318
38	1.12171	1.12171	1.12171	1.12171	1.04616	0.974029	0.906346	0.844004	0.787759	0.738239	0.695933	0.661202	0.634271	0.615233	0.604047	0.60054	0.604405	0.615201	0.632356	0.655164	0.682785	0.714246	0.748443	0.784136	0.819959	0.854578	0.886837	0.915774	0.940617	0.960782	0.975877	0.9857	0.990238	0.98967	0.984364	0.974878	0.961961	0.946551	0.929778	0.912961	0.897608	0.88542	0.878286	0.878286
39	0.99189	0.99189	0.99189	0.99189	1.10644	1.17782	1.21346	1.22023	1.20445	1.17191	1.12783	1.07692	1.0233	0.970574	0.921788	0.879445	0.845498	0.821357	0.807882	0.80539	0.813648	0.83188	0.85876	0.892419	0.930456	0.970358	1.00991	1.0472	1.08065	1.10899	1.13126	1.14682	1.15535	1.15684	1.1516	1.14024	1.12371	1.10326	1.08045	1.05718	1.03563	1.01833	1.00811	1.00811
40	1.14634	1.14634	1.14634	1.14634	1.10226	1.0654	1.03494	1.01013	0.990269	0.974671	0.962716	0.95382	0.947444	0.943092	0.940312	0.938697	0.937881	0.937545	0.937409	0.937242	0.936854	0.936097	0.93487	0.933114	0.930812	0.927976	0.924626	0.920792	0.916512	0.911835	0.906819	0.90153	0.896043	0.890445	0.88483	0.879301	0.873971	0.868962	0.864406	0.860443	0.857223	0.854904	0.853657	0.853657
41	1.04653	1.04653	1.04653	1.04653	1.01838	0.995374	0.976966	0.962648	0.951935	0.944369	0.939519	0.936977	0.936368	0.937337	0.93956	0.942737	0.946597	0.950894	0.955409	0.959949	0.964347	0.968466	0.972191	0.975437	0.978144	0.980272	0.981794	0.982697	0.982981	0.982659	0.981759	0.980318	0.978391	0.976043	0.973355	0.970418	0.967338	0.964235	0.961241	0.958502	0.956176	0.954436	0.953466	0.953466
42	1.18801	1.18801	1.18801	1.18801	1.11923	1.07835	1.0615	1.06502	1.08548	1.11962	1.16444	1.21711	1.27502	1.3358	1.39725	1.4574	1.51448	1.56696	1.61349	1.65293	1.68437	1.70709	1.72061	1.72463	1.71908	1.70404	1.67978	1.64669	1.60531	1.55634	1.50061	1.43911	1.37298	1.3035	1.23209	1.16035	1.08998	1.02287	0.961031	0.906634	0.861995	0.829575	0.811987	0.811987
43	0.998467	0.998467	0.998467	0.998467	1.03941	1.06322	1.07304	1.0718	1.06218	1.04662	1.02731	1.00619	0.984966	0.965096	0.947793	0.93403	0.924531	0.919778	0.92001	0.925221	0.93516	0.949333	0.967002	0.987184	1.00866	1.03018	1.05064	1.06913	1.08489	1.09734	1.10605	1.1108	1.1115	1.10826	1.10133	1.09117	1.07836	1.06369	1.04811	1.03273	1.01885	1.0079	1.00153	1.00153
44	1.06671	1.06671	1.06671	1.06671	1.04096	1.02184	1.00851	1.00019	0.996114	0.995581	0.997932	1.00256	1.00888	1.0164	1.02462	1.03312	1.04151	1.04947	1.05669	1.06293	1.068	1.07174	1.07403	1.07483	1.0741	1.07188	1.0682	1.06313	1.05675	1.04917	1.04052	1.03097	1.02069	1.00987	0.998757	0.987582	0.976619	0.96616	0.956523	0.948044	0.941085	0.936032	0.93329	0.93329
45	1.13893	1.13893	1.13893	1.13893	1.0551	0.990151	0.941478	0.906628	0.883324	0.869464	0.863118	0.862528	0.866112	0.872458	0.880329	0.88866	0.89656	0.903311	0.908367	0.911356	0.912079	0.91051	0.906796	0.901257	0.894382	0.886713	0.878736	0.870874	0.863485	0.856866	0.85125	0.846808	0.843647	0.841811	0.841281	0.841977	0.843753	0.846402	0.849654	0.853174	0.856566	0.859371	0.861066	0.861066

[truncated: 25 more sheets: Fig 2l, Fig 3b, Fig 3c, Fig 3d, Fig 3e, Fig 3f, Fig 3g, Fig 4b, Fig 4c, Fig 4e, Figure 4f, Fig 5b, Fig 5c, Fig 5d, Fig 5e, Fig 5f, Fig 5g, Fig 5h, Fig 5i, Fig 5j …]
